# Supplementary material for: Hierarchical supramolecular co-assembly formation employing multi-component light-harvesting charge transfer interactions giving rise to long-wavelength emitting luminescent microspheres
Source: Chem Sci. 2022 May 31;13(26):7805–13. doi: 10.1039/d2sc02097a (PMC9258320; doi:10.1039/d2sc02097a)
Supplement: SC-013-D2SC02097A-s002 [file SC-013-D2SC02097A-s002.cif]

# Electronic Supplementary Material (ESI) for Chemical Science.
# This journal is © The Royal Society of Chemistry 2022

####################################################################### 
# 
# This file contains crystal structure data downloaded from the 
# Cambridge Structural Database (CSD) hosted by the Cambridge 
# Crystallographic Data Centre (CCDC).
# 
# Full information about CCDC data access policies and citation 
# guidelines are available at http://www.ccdc.cam.ac.uk/access/V1 
# 
# Audit and citation data items may have been added by the CCDC. 
# Please retain this information to preserve the provenance of 
# this file and to allow appropriate attribution of the data. 
# 
#######################################################################

data_DPA-TCNB
_database_code_depnum_ccdc_archive 'CCDC 2155482'
loop_
_audit_author_name
_audit_author_address
'June Lovitt'
;Trinity College Dublin
Ireland
;
_audit_update_record             
;
2022-02-28 deposited with the CCDC.	2022-05-30 downloaded from the CCDC.
;

#######original file name data_tcd1662
_audit_creation_date             2022-02-28
_audit_creation_method           
;
Olex2 1.3
(compiled 2020.11.12 svn.r5f609507 for OlexSys, GUI svn.r6408)
;
_shelx_SHELXL_version_number     2016/4
_chemical_name_common            ?
_chemical_name_systematic        ?
_chemical_formula_moiety         '2(C10 H2 N4), C31 H27 N3 O3, C2 H6 O'
_chemical_formula_sum            'C53 H37 N11 O4'
_chemical_formula_weight         891.93
_chemical_absolute_configuration syn
_chemical_melting_point          ?
loop_
_atom_type_symbol
_atom_type_description
_atom_type_scat_dispersion_real
_atom_type_scat_dispersion_imag
_atom_type_scat_source
C C 0.0033 0.0016 'International Tables Vol C Tables 4.2.6.8 and 6.1.1.4'
H H 0.0000 0.0000 'International Tables Vol C Tables 4.2.6.8 and 6.1.1.4'
N N 0.0061 0.0033 'International Tables Vol C Tables 4.2.6.8 and 6.1.1.4'
O O 0.0106 0.0060 'International Tables Vol C Tables 4.2.6.8 and 6.1.1.4'

_shelx_space_group_comment       
;
The symmetry employed for this shelxl refinement is uniquely defined
by the following loop, which should always be used as a source of
symmetry information in preference to the above space-group names.
They are only intended as comments.
;
_space_group_crystal_system      triclinic
_space_group_IT_number           1
_space_group_name_H-M_alt        'P 1'
_space_group_name_Hall           'P 1'
loop_
_space_group_symop_operation_xyz
'x, y, z'

_cell_length_a                   10.1334(4)
_cell_length_b                   10.2002(3)
_cell_length_c                   11.4807(4)
_cell_angle_alpha                93.3946(13)
_cell_angle_beta                 99.9779(14)
_cell_angle_gamma                107.9484(13)
_cell_volume                     1103.79(7)
_cell_formula_units_Z            1
_cell_measurement_reflns_used    1362
_cell_measurement_temperature    100.0
_cell_measurement_theta_max      25.56
_cell_measurement_theta_min      2.52
_shelx_estimated_absorpt_T_max   0.990
_shelx_estimated_absorpt_T_min   0.970
_exptl_absorpt_coefficient_mu    0.089
_exptl_absorpt_correction_T_max  0.7461
_exptl_absorpt_correction_T_min  0.7141
_exptl_absorpt_correction_type   multi-scan
_exptl_absorpt_process_details   
;
SADABS-2016/2 (Bruker,2016/2) was used for absorption correction.
wR2(int) was 0.0587 before and 0.0517 after correction.
The Ratio of minimum to maximum transmission is 0.9434.
The \l/2 correction factor is 0.00150.
;
_exptl_absorpt_special_details   ?
_exptl_crystal_colour            'clear yellowish yellow'
_exptl_crystal_colour_lustre     clear
_exptl_crystal_colour_modifier   yellowish
_exptl_crystal_colour_primary    yellow
_exptl_crystal_density_diffrn    1.342
_exptl_crystal_density_meas      ?
_exptl_crystal_density_method    'not measured'
_exptl_crystal_description       block
_exptl_crystal_F_000             464
_exptl_crystal_size_max          0.35
_exptl_crystal_size_mid          0.19
_exptl_crystal_size_min          0.11
_exptl_transmission_factor_max   ?
_exptl_transmission_factor_min   ?
_diffrn_reflns_av_R_equivalents  0.0601
_diffrn_reflns_av_unetI/netI     0.0686
_diffrn_reflns_Laue_measured_fraction_full 0.998
_diffrn_reflns_Laue_measured_fraction_max 0.997
_diffrn_reflns_limit_h_max       14
_diffrn_reflns_limit_h_min       -14
_diffrn_reflns_limit_k_max       14
_diffrn_reflns_limit_k_min       -14
_diffrn_reflns_limit_l_max       16
_diffrn_reflns_limit_l_min       -16
_diffrn_reflns_number            45138
_diffrn_reflns_point_group_measured_fraction_full 0.997
_diffrn_reflns_point_group_measured_fraction_max 0.992
_diffrn_reflns_theta_full        25.242
_diffrn_reflns_theta_max         30.755
_diffrn_reflns_theta_min         2.484
_diffrn_ambient_temperature      100.0
_diffrn_detector                 'CMOS area detector'
_diffrn_detector_area_resol_mean 5.12
_diffrn_detector_type            'Bruker PHOTON 50'
_diffrn_measured_fraction_theta_full 0.998
_diffrn_measured_fraction_theta_max 0.997
_diffrn_measurement_device       'three-circle diffractometer'
_diffrn_measurement_device_type  'Bruker D8 Quest ECO'
_diffrn_measurement_method       '\w and \f scans'
_diffrn_radiation_collimation    '0.5 mm double-pinhole'
_diffrn_radiation_detector       'Bruker PHOTON 50'
_diffrn_radiation_monochromator  graphite
_diffrn_radiation_probe          x-ray
_diffrn_radiation_type           'Mo K\a'
_diffrn_radiation_wavelength     0.71073
_diffrn_radiation_xray_symbol    K-L~3~
_diffrn_source                   'sealed X-ray tube'
_diffrn_source_current           20.0
_diffrn_source_power             1.0
_diffrn_source_type              'Siemens, KFF Mo 2K -90 C'
_diffrn_source_voltage           50.0
_diffrn_standards_number         .
_reflns_Friedel_coverage         0.990
_reflns_Friedel_fraction_full    0.996
_reflns_Friedel_fraction_max     0.987
_reflns_number_gt                9700
_reflns_number_total             13673
_reflns_special_details          
;
 Reflections were merged by SHELXL according to the crystal
 class for the calculation of statistics and refinement.
 
 _reflns_Friedel_fraction is defined as the number of unique
 Friedel pairs measured divided by the number that would be
 possible theoretically, ignoring centric projections and
 systematic absences.
;
_reflns_threshold_expression     'I > 2\s(I)'
_computing_cell_refinement       'SAINT V8.40A (Bruker, 2019)'
_computing_data_collection       'APEX 3 (Bruker, 2017) '
_computing_data_reduction        'SAINT V8.40A (Bruker, 2019)'
_computing_molecular_graphics    'Olex2 1.3 (Dolomanov et al., 2009)'
_computing_publication_material  'Olex2 1.3 (Dolomanov et al., 2009)'
_computing_structure_refinement  'SHELXL 2016/4 (Sheldrick, 2015)'
_computing_structure_solution    'XT  (Sheldrick, 2015)'
_refine_diff_density_max         0.379
_refine_diff_density_min         -0.343
_refine_diff_density_rms         0.059
_refine_ls_abs_structure_details 
;
 Flack x determined using 3658 quotients [(I+)-(I-)]/[(I+)+(I-)]
 (Parsons, Flack and Wagner, Acta Cryst. B69 (2013) 249-259).
;
_refine_ls_abs_structure_Flack   -0.6(5)
_refine_ls_extinction_coef       .
_refine_ls_extinction_method     none
_refine_ls_goodness_of_fit_ref   1.012
_refine_ls_hydrogen_treatment    mixed
_refine_ls_matrix_type           full
_refine_ls_number_parameters     621
_refine_ls_number_reflns         13673
_refine_ls_number_restraints     4
_refine_ls_R_factor_all          0.0934
_refine_ls_R_factor_gt           0.0551
_refine_ls_restrained_S_all      1.011
_refine_ls_shift/su_max          0.000
_refine_ls_shift/su_mean         0.000
_refine_ls_structure_factor_coef Fsqd
_refine_ls_weighting_details     
'w=1/[\s^2^(Fo^2^)+(0.0540P)^2^+0.3529P] where P=(Fo^2^+2Fc^2^)/3'
_refine_ls_weighting_scheme      calc
_refine_ls_wR_factor_gt          0.1136
_refine_ls_wR_factor_ref         0.1315
_refine_special_details          ?
_olex2_refinement_description    
;
1. Fixed Uiso
 At 1.2 times of:
  All C(H) groups, All C(H,H) groups, All N(H) groups
 At 1.5 times of:
  All C(H,H,H) groups, All O(H) groups
2. Restrained distances
 O7-H7
 0.9 with sigma of 0.01
3.a Ternary CH refined with riding coordinates:
 C11(H11), C26(H26)
3.b Secondary CH2 refined with riding coordinates:
 C67(H67A,H67B)
3.c Aromatic/amide H refined with riding coordinates:
 C38(H38), C41(H41), C3(H3), C5(H5), N10(H10), C14(H14), C15(H15), C17(H17),
 C18(H18), C19(H19), C20(H20), C22(H22), N25(H25), C29(H29), C31(H31), C32(H32),
  C33(H33), C34(H34), C36(H36), C37(H37), C52(H52), C55(H55)
3.d Idealised Me refined as rotating group:
 C12(H12A,H12B,H12C), C27(H27A,H27B,H27C), C68(H68A,H68B,H68C)
3.e Idealised tetrahedral OH refined as rotating group:
 O66(H66)
;
_atom_sites_solution_hydrogens   mixed
_atom_sites_solution_primary     dual
_atom_sites_solution_secondary   ?
loop_
_atom_site_label
_atom_site_type_symbol
_atom_site_fract_x
_atom_site_fract_y
_atom_site_fract_z
_atom_site_U_iso_or_equiv
_atom_site_adp_type
_atom_site_occupancy
_atom_site_site_symmetry_order
_atom_site_calc_flag
_atom_site_refinement_flags_posn
_atom_site_refinement_flags_adp
_atom_site_refinement_flags_occupancy
_atom_site_disorder_assembly
_atom_site_disorder_group
C38 C 0.5521(3) 0.1683(3) 0.3918(3) 0.0181(6) Uani 1 1 d . . . . .
H38 H 0.575336 0.262527 0.423880 0.022 Uiso 1 1 calc R U . . .
C39 C 0.6433(3) 0.1267(3) 0.3325(3) 0.0182(7) Uani 1 1 d . . . . .
C40 C 0.6089(3) -0.0129(4) 0.2844(3) 0.0185(7) Uani 1 1 d . . . . .
C41 C 0.4838(4) -0.1092(4) 0.2960(3) 0.0196(7) Uani 1 1 d . . . . .
H41 H 0.460945 -0.203320 0.263802 0.024 Uiso 1 1 calc R U . . .
C42 C 0.3910(4) -0.0690(3) 0.3548(3) 0.0177(6) Uani 1 1 d . . . . .
C43 C 0.4254(3) 0.0699(4) 0.4039(3) 0.0178(6) Uani 1 1 d . . . . .
C44 C 0.7740(4) 0.2271(4) 0.3193(3) 0.0212(7) Uani 1 1 d . . . . .
N45 N 0.8784(3) 0.3060(3) 0.3090(3) 0.0267(7) Uani 1 1 d . . . . .
C46 C 0.7028(4) -0.0561(4) 0.2214(3) 0.0219(7) Uani 1 1 d . . . . .
N47 N 0.7744(3) -0.0934(4) 0.1706(3) 0.0311(7) Uani 1 1 d . . . . .
C48 C 0.2562(4) -0.1689(4) 0.3597(3) 0.0205(7) Uani 1 1 d . . . . .
N49 N 0.1481(3) -0.2505(3) 0.3570(3) 0.0259(6) Uani 1 1 d . . . . .
C50 C 0.3305(4) 0.1113(4) 0.4665(3) 0.0207(7) Uani 1 1 d . . . . .
N51 N 0.2555(3) 0.1435(3) 0.5169(3) 0.0270(7) Uani 1 1 d . . . . .
N1 N 0.1323(3) 0.5092(3) 0.5374(2) 0.0163(5) Uani 1 1 d . . . . .
C2 C 0.0768(3) 0.5324(3) 0.6310(3) 0.0171(6) Uani 1 1 d . . . . .
C3 C 0.1379(3) 0.5306(3) 0.7479(3) 0.0190(6) Uani 1 1 d . . . . .
H3 H 0.091761 0.543392 0.810869 0.023 Uiso 1 1 calc R U . . .
C4 C 0.2681(3) 0.5098(3) 0.7710(3) 0.0199(6) Uani 1 1 d . . . . .
C5 C 0.3326(3) 0.4915(3) 0.6765(3) 0.0200(6) Uani 1 1 d . . . . .
H5 H 0.424076 0.481612 0.689701 0.024 Uiso 1 1 calc R U . . .
C6 C 0.2582(3) 0.4883(3) 0.5617(3) 0.0173(6) Uani 1 1 d . . . . .
O7 O 0.3243(3) 0.5068(3) 0.8868(2) 0.0259(5) Uani 1 1 d D . . . .
C8 C 0.3190(3) 0.4593(3) 0.4550(3) 0.0186(6) Uani 1 1 d . . . . .
O9 O 0.4412(2) 0.4578(3) 0.4656(2) 0.0262(5) Uani 1 1 d . . . . .
N10 N 0.2280(3) 0.4374(3) 0.3507(2) 0.0188(5) Uani 1 1 d . . . . .
H10 H 0.139690 0.431572 0.351249 0.023 Uiso 1 1 calc R U . . .
C11 C 0.2690(4) 0.4228(4) 0.2358(3) 0.0195(7) Uani 1 1 d . . . . .
H11 H 0.369286 0.483661 0.243238 0.023 Uiso 1 1 calc R U . . .
C12 C 0.1744(4) 0.4743(4) 0.1432(3) 0.0260(7) Uani 1 1 d . . . . .
H12A H 0.075753 0.414569 0.133556 0.039 Uiso 1 1 calc R U . . .
H12B H 0.204620 0.471424 0.066827 0.039 Uiso 1 1 calc R U . . .
H12C H 0.182191 0.569897 0.170164 0.039 Uiso 1 1 calc R U . . .
C13 C 0.2593(3) 0.2746(4) 0.1959(3) 0.0192(7) Uani 1 1 d . . . . .
C14 C 0.1408(4) 0.1612(4) 0.2090(3) 0.0210(7) Uani 1 1 d . . . . .
H14 H 0.071309 0.178250 0.248056 0.025 Uiso 1 1 calc R U . . .
C15 C 0.1254(4) 0.0281(4) 0.1663(3) 0.0223(7) Uani 1 1 d . . . . .
H15 H 0.046085 -0.046114 0.176756 0.027 Uiso 1 1 calc R U . . .
C16 C 0.2263(4) -0.0001(4) 0.1067(3) 0.0212(7) Uani 1 1 d . . . . .
C17 C 0.2115(4) -0.1383(4) 0.0596(3) 0.0251(8) Uani 1 1 d . . . . .
H17 H 0.132540 -0.214209 0.067975 0.030 Uiso 1 1 calc R U . . .
C18 C 0.3128(4) -0.1598(4) 0.0023(3) 0.0273(8) Uani 1 1 d . . . . .
H18 H 0.303128 -0.251329 -0.029175 0.033 Uiso 1 1 calc R U . . .
C19 C 0.4303(4) -0.0486(4) -0.0105(3) 0.0280(8) Uani 1 1 d . . . . .
H19 H 0.498660 -0.065657 -0.050932 0.034 Uiso 1 1 calc R U . . .
C20 C 0.4472(4) 0.0834(4) 0.0344(3) 0.0247(8) Uani 1 1 d . . . . .
H20 H 0.527896 0.157341 0.026104 0.030 Uiso 1 1 calc R U . . .
C21 C 0.3461(3) 0.1113(4) 0.0931(3) 0.0189(7) Uani 1 1 d . . . . .
C22 C 0.3579(4) 0.2486(4) 0.1391(3) 0.0197(7) Uani 1 1 d . . . . .
H22 H 0.436782 0.324025 0.129907 0.024 Uiso 1 1 calc R U . . .
C23 C -0.0602(3) 0.5640(3) 0.6055(3) 0.0172(6) Uani 1 1 d . . . . .
O24 O -0.1279(2) 0.5684(2) 0.6847(2) 0.0233(5) Uani 1 1 d . . . . .
N25 N -0.0999(3) 0.5877(3) 0.4940(2) 0.0181(5) Uani 1 1 d . . . . .
H25 H -0.045386 0.584041 0.442827 0.022 Uiso 1 1 calc R U . . .
C26 C -0.2303(3) 0.6196(4) 0.4532(3) 0.0191(7) Uani 1 1 d . . . . .
H26 H -0.307891 0.556064 0.486180 0.023 Uiso 1 1 calc R U . . .
C27 C -0.2697(4) 0.5932(4) 0.3185(3) 0.0269(7) Uani 1 1 d . . . . .
H27A H -0.195117 0.655453 0.284722 0.040 Uiso 1 1 calc R U . . .
H27B H -0.359364 0.610383 0.291048 0.040 Uiso 1 1 calc R U . . .
H27C H -0.280275 0.496580 0.292545 0.040 Uiso 1 1 calc R U . . .
C28 C -0.2138(3) 0.7691(4) 0.4972(3) 0.0197(7) Uani 1 1 d . . . . .
C29 C -0.3139(3) 0.7970(4) 0.5524(3) 0.0184(6) Uani 1 1 d . . . . .
H29 H -0.392743 0.722651 0.563382 0.022 Uiso 1 1 calc R U . . .
C30 C -0.3011(3) 0.9363(4) 0.5934(3) 0.0188(7) Uani 1 1 d . . . . .
C31 C -0.4001(4) 0.9672(4) 0.6535(3) 0.0231(7) Uani 1 1 d . . . . .
H31 H -0.479737 0.894490 0.665719 0.028 Uiso 1 1 calc R U . . .
C32 C -0.3817(4) 1.1015(4) 0.6942(3) 0.0297(9) Uani 1 1 d . . . . .
H32 H -0.448632 1.121023 0.735025 0.036 Uiso 1 1 calc R U . . .
C33 C -0.2656(4) 1.2112(4) 0.6768(3) 0.0270(8) Uani 1 1 d . . . . .
H33 H -0.255116 1.303897 0.705505 0.032 Uiso 1 1 calc R U . . .
C34 C -0.1676(4) 1.1852(4) 0.6188(3) 0.0255(8) Uani 1 1 d . . . . .
H34 H -0.089134 1.259898 0.607521 0.031 Uiso 1 1 calc R U . . .
C35 C -0.1828(4) 1.0462(4) 0.5750(3) 0.0199(7) Uani 1 1 d . . . . .
C36 C -0.0837(4) 1.0151(4) 0.5154(3) 0.0225(7) Uani 1 1 d . . . . .
H36 H -0.005672 1.088242 0.501495 0.027 Uiso 1 1 calc R U . . .
C37 C -0.0987(4) 0.8803(4) 0.4773(3) 0.0222(7) Uani 1 1 d . . . . .
H37 H -0.030941 0.861232 0.437168 0.027 Uiso 1 1 calc R U . . .
C52 C -0.0300(3) -0.1196(4) 0.7968(3) 0.0191(7) Uani 1 1 d . . . . .
H52 H -0.065811 -0.215852 0.768581 0.023 Uiso 1 1 calc R U . . .
C53 C -0.1074(4) -0.0576(4) 0.8577(3) 0.0200(7) Uani 1 1 d . . . . .
C54 C -0.0557(4) 0.0847(4) 0.8988(3) 0.0204(7) Uani 1 1 d . . . . .
C55 C 0.0753(4) 0.1654(4) 0.8803(3) 0.0211(7) Uani 1 1 d . . . . .
H55 H 0.110937 0.261783 0.908058 0.025 Uiso 1 1 calc R U . . .
C56 C 0.1539(4) 0.1044(3) 0.8210(3) 0.0192(7) Uani 1 1 d . . . . .
C57 C 0.1005(3) -0.0378(4) 0.7783(3) 0.0179(7) Uani 1 1 d . . . . .
C58 C -0.2433(4) -0.1429(4) 0.8762(3) 0.0238(7) Uani 1 1 d . . . . .
N59 N -0.3507(4) -0.2125(4) 0.8902(3) 0.0335(8) Uani 1 1 d . . . . .
C60 C -0.1381(4) 0.1474(4) 0.9612(3) 0.0224(7) Uani 1 1 d . . . . .
N61 N -0.2022(3) 0.1975(4) 1.0109(3) 0.0289(7) Uani 1 1 d . . . . .
C62 C 0.2918(4) 0.1862(4) 0.8053(3) 0.0206(7) Uani 1 1 d . . . . .
N63 N 0.4018(3) 0.2505(3) 0.7960(3) 0.0269(7) Uani 1 1 d . . . . .
C64 C 0.1822(4) -0.0990(4) 0.7154(3) 0.0209(7) Uani 1 1 d . . . . .
N65 N 0.2486(3) -0.1460(3) 0.6652(3) 0.0273(7) Uani 1 1 d . . . . .
O66 O 0.5877(3) 0.5182(3) 0.9809(3) 0.0373(6) Uani 1 1 d . . . . .
H66 H 0.609885 0.604796 0.995717 0.056 Uiso 1 1 calc R U . . .
C67 C 0.6953(4) 0.4846(4) 0.9269(4) 0.0368(9) Uani 1 1 d . . . . .
H67A H 0.693477 0.518155 0.847673 0.044 Uiso 1 1 calc R U . . .
H67B H 0.672366 0.382506 0.915094 0.044 Uiso 1 1 calc R U . . .
C68 C 0.8410(4) 0.5480(5) 1.0016(4) 0.0404(10) Uani 1 1 d . . . . .
H68A H 0.909953 0.526820 0.960021 0.061 Uiso 1 1 calc R U . . .
H68B H 0.845267 0.509836 1.078038 0.061 Uiso 1 1 calc R U . . .
H68C H 0.863030 0.648846 1.015783 0.061 Uiso 1 1 calc R U . . .
H7 H 0.414(2) 0.521(5) 0.877(4) 0.038(12) Uiso 1 1 d D . . . .

loop_
_atom_site_aniso_label
_atom_site_aniso_U_11
_atom_site_aniso_U_22
_atom_site_aniso_U_33
_atom_site_aniso_U_23
_atom_site_aniso_U_13
_atom_site_aniso_U_12
C38 0.0205(15) 0.0177(15) 0.0151(15) 0.0003(12) 0.0000(12) 0.0070(13)
C39 0.0173(15) 0.0193(16) 0.0168(16) 0.0022(13) -0.0003(12) 0.0063(13)
C40 0.0211(16) 0.0220(16) 0.0157(15) 0.0018(13) 0.0024(12) 0.0124(14)
C41 0.0246(17) 0.0198(16) 0.0159(16) 0.0029(12) 0.0029(13) 0.0097(14)
C42 0.0224(16) 0.0199(16) 0.0112(14) 0.0032(12) 0.0026(12) 0.0076(13)
C43 0.0195(15) 0.0224(16) 0.0124(15) 0.0037(13) 0.0026(12) 0.0080(13)
C44 0.0226(17) 0.0237(17) 0.0185(16) 0.0010(13) 0.0028(13) 0.0102(14)
N45 0.0260(15) 0.0265(16) 0.0266(16) -0.0015(12) 0.0067(12) 0.0069(13)
C46 0.0220(16) 0.0228(17) 0.0231(18) 0.0060(14) 0.0034(14) 0.0104(14)
N47 0.0313(17) 0.037(2) 0.0303(18) 0.0059(15) 0.0086(14) 0.0175(15)
C48 0.0274(18) 0.0207(17) 0.0164(16) 0.0035(13) 0.0072(13) 0.0103(14)
N49 0.0299(16) 0.0213(15) 0.0270(16) 0.0017(12) 0.0108(13) 0.0064(13)
C50 0.0226(16) 0.0189(16) 0.0175(16) -0.0013(13) 0.0027(13) 0.0035(13)
N51 0.0281(16) 0.0255(16) 0.0274(16) -0.0008(13) 0.0086(13) 0.0076(13)
N1 0.0180(12) 0.0151(11) 0.0169(12) 0.0010(9) 0.0035(10) 0.0071(10)
C2 0.0188(14) 0.0132(13) 0.0189(14) -0.0004(11) 0.0033(11) 0.0055(11)
C3 0.0251(15) 0.0192(14) 0.0167(14) 0.0019(11) 0.0066(12) 0.0114(12)
C4 0.0249(16) 0.0190(15) 0.0146(14) 0.0004(12) 0.0007(12) 0.0072(13)
C5 0.0181(14) 0.0223(15) 0.0197(15) 0.0003(12) -0.0006(12) 0.0096(12)
C6 0.0195(14) 0.0154(14) 0.0174(15) 0.0015(11) 0.0050(12) 0.0056(11)
O7 0.0276(13) 0.0381(14) 0.0153(11) 0.0027(10) 0.0027(10) 0.0163(11)
C8 0.0204(15) 0.0181(14) 0.0188(15) 0.0030(11) 0.0065(12) 0.0067(12)
O9 0.0174(11) 0.0388(14) 0.0247(12) 0.0036(10) 0.0062(9) 0.0112(10)
N10 0.0166(12) 0.0243(13) 0.0171(13) -0.0019(10) 0.0050(10) 0.0092(11)
C11 0.0211(16) 0.0194(16) 0.0213(16) 0.0007(13) 0.0075(13) 0.0096(13)
C12 0.039(2) 0.0260(17) 0.0198(17) 0.0041(13) 0.0080(14) 0.0192(16)
C13 0.0209(16) 0.0264(17) 0.0143(15) 0.0002(13) 0.0015(12) 0.0150(14)
C14 0.0203(16) 0.0246(18) 0.0225(18) 0.0041(14) 0.0062(14) 0.0122(14)
C15 0.0211(17) 0.0255(18) 0.0213(18) 0.0042(14) 0.0025(14) 0.0099(14)
C16 0.0235(17) 0.0276(18) 0.0153(16) 0.0035(13) 0.0015(13) 0.0136(15)
C17 0.0304(19) 0.0286(19) 0.0185(17) 0.0023(14) -0.0025(14) 0.0168(16)
C18 0.035(2) 0.031(2) 0.0195(18) -0.0022(15) -0.0022(15) 0.0205(17)
C19 0.033(2) 0.040(2) 0.0195(18) 0.0040(16) 0.0040(15) 0.0238(18)
C20 0.0260(18) 0.036(2) 0.0177(17) 0.0042(15) 0.0050(14) 0.0182(17)
C21 0.0202(16) 0.0247(18) 0.0147(16) 0.0042(13) 0.0013(12) 0.0123(14)
C22 0.0197(16) 0.0220(17) 0.0190(16) 0.0022(13) 0.0046(13) 0.0084(14)
C23 0.0174(14) 0.0159(13) 0.0181(15) -0.0008(11) 0.0032(12) 0.0059(11)
O24 0.0270(12) 0.0250(12) 0.0229(12) 0.0026(9) 0.0108(10) 0.0123(10)
N25 0.0190(12) 0.0224(13) 0.0167(13) 0.0016(10) 0.0050(10) 0.0113(11)
C26 0.0165(15) 0.0200(16) 0.0222(16) -0.0004(13) 0.0052(13) 0.0078(13)
C27 0.0281(18) 0.0276(17) 0.0248(17) -0.0046(14) -0.0038(14) 0.0152(15)
C28 0.0199(15) 0.0223(17) 0.0176(16) 0.0011(13) 0.0005(12) 0.0099(14)
C29 0.0158(15) 0.0204(16) 0.0192(16) 0.0015(13) 0.0031(12) 0.0064(13)
C30 0.0181(16) 0.0210(17) 0.0157(16) 0.0024(13) -0.0008(12) 0.0063(14)
C31 0.0215(17) 0.0308(19) 0.0212(17) 0.0045(15) 0.0042(13) 0.0144(15)
C32 0.035(2) 0.035(2) 0.0237(19) 0.0024(16) 0.0021(16) 0.0207(18)
C33 0.041(2) 0.0224(18) 0.0190(17) -0.0011(14) -0.0013(15) 0.0164(17)
C34 0.033(2) 0.0188(17) 0.0207(18) 0.0013(14) -0.0033(15) 0.0070(15)
C35 0.0236(17) 0.0227(17) 0.0129(15) 0.0017(13) -0.0009(13) 0.0095(14)
C36 0.0171(16) 0.0237(17) 0.0236(18) 0.0065(14) 0.0026(13) 0.0025(14)
C37 0.0183(16) 0.0274(18) 0.0208(17) 0.0025(14) 0.0045(13) 0.0072(14)
C52 0.0211(16) 0.0214(16) 0.0167(16) 0.0014(13) 0.0005(13) 0.0115(14)
C53 0.0233(16) 0.0225(17) 0.0153(16) 0.0033(13) 0.0013(13) 0.0102(14)
C54 0.0259(17) 0.0250(18) 0.0142(16) 0.0018(13) 0.0020(13) 0.0150(15)
C55 0.0273(18) 0.0230(17) 0.0149(16) 0.0007(13) 0.0001(13) 0.0132(15)
C56 0.0218(17) 0.0216(17) 0.0150(16) 0.0019(13) 0.0003(13) 0.0101(14)
C57 0.0212(16) 0.0227(17) 0.0124(15) 0.0014(13) 0.0018(12) 0.0117(14)
C58 0.034(2) 0.0229(18) 0.0211(18) 0.0049(14) 0.0078(15) 0.0160(16)
N59 0.0354(19) 0.0306(18) 0.042(2) 0.0107(15) 0.0166(16) 0.0158(15)
C60 0.0252(17) 0.0251(18) 0.0182(17) 0.0027(14) 0.0022(14) 0.0111(15)
N61 0.0319(17) 0.0330(18) 0.0249(16) -0.0003(14) 0.0050(13) 0.0163(15)
C62 0.0253(18) 0.0206(16) 0.0159(16) 0.0006(13) -0.0001(13) 0.0101(14)
N63 0.0293(16) 0.0246(16) 0.0273(16) 0.0016(13) 0.0024(13) 0.0113(13)
C64 0.0228(17) 0.0183(16) 0.0199(17) 0.0016(13) 0.0008(13) 0.0065(14)
N65 0.0274(16) 0.0230(16) 0.0307(17) -0.0033(13) 0.0074(13) 0.0077(13)
O66 0.0292(13) 0.0332(14) 0.0491(18) 0.0009(13) 0.0080(12) 0.0099(12)
C67 0.033(2) 0.036(2) 0.045(2) 0.0052(18) 0.0095(17) 0.0155(18)
C68 0.0246(19) 0.041(2) 0.054(3) 0.006(2) 0.0028(18) 0.0120(17)

_geom_special_details            
;
 All esds (except the esd in the dihedral angle between two l.s. planes)
 are estimated using the full covariance matrix.  The cell esds are taken
 into account individually in the estimation of esds in distances, angles
 and torsion angles; correlations between esds in cell parameters are only
 used when they are defined by crystal symmetry.  An approximate (isotropic)
 treatment of cell esds is used for estimating esds involving l.s. planes.
;
loop_
_geom_bond_atom_site_label_1
_geom_bond_atom_site_label_2
_geom_bond_distance
_geom_bond_site_symmetry_2
_geom_bond_publ_flag
C38 H38 0.9500 . ?
C38 C39 1.386(5) . ?
C38 C43 1.400(5) . ?
C39 C40 1.410(5) . ?
C39 C44 1.442(5) . ?
C40 C41 1.377(5) . ?
C40 C46 1.443(5) . ?
C41 H41 0.9500 . ?
C41 C42 1.391(5) . ?
C42 C43 1.407(5) . ?
C42 C48 1.442(5) . ?
C43 C50 1.441(5) . ?
C44 N45 1.145(4) . ?
C46 N47 1.141(5) . ?
C48 N49 1.148(4) . ?
C50 N51 1.142(4) . ?
N1 C2 1.337(4) . ?
N1 C6 1.343(4) . ?
C2 C3 1.381(4) . ?
C2 C23 1.505(4) . ?
C3 H3 0.9500 . ?
C3 C4 1.383(4) . ?
C4 C5 1.392(4) . ?
C4 O7 1.359(4) . ?
C5 H5 0.9500 . ?
C5 C6 1.393(4) . ?
C6 C8 1.516(4) . ?
O7 H7 0.900(14) . ?
C8 O9 1.228(4) . ?
C8 N10 1.339(4) . ?
N10 H10 0.8800 . ?
N10 C11 1.462(4) . ?
C11 H11 1.0000 . ?
C11 C12 1.533(5) . ?
C11 C13 1.521(5) . ?
C12 H12A 0.9800 . ?
C12 H12B 0.9800 . ?
C12 H12C 0.9800 . ?
C13 C14 1.425(5) . ?
C13 C22 1.365(4) . ?
C14 H14 0.9500 . ?
C14 C15 1.369(5) . ?
C15 H15 0.9500 . ?
C15 C16 1.413(5) . ?
C16 C17 1.432(5) . ?
C16 C21 1.423(5) . ?
C17 H17 0.9500 . ?
C17 C18 1.375(5) . ?
C18 H18 0.9500 . ?
C18 C19 1.405(6) . ?
C19 H19 0.9500 . ?
C19 C20 1.361(5) . ?
C20 H20 0.9500 . ?
C20 C21 1.406(5) . ?
C21 C22 1.429(5) . ?
C22 H22 0.9500 . ?
C23 O24 1.237(4) . ?
C23 N25 1.333(4) . ?
N25 H25 0.8800 . ?
N25 C26 1.463(4) . ?
C26 H26 1.0000 . ?
C26 C27 1.515(5) . ?
C26 C28 1.526(5) . ?
C27 H27A 0.9800 . ?
C27 H27B 0.9800 . ?
C27 H27C 0.9800 . ?
C28 C29 1.375(4) . ?
C28 C37 1.417(5) . ?
C29 H29 0.9500 . ?
C29 C30 1.429(5) . ?
C30 C31 1.412(5) . ?
C30 C35 1.423(5) . ?
C31 H31 0.9500 . ?
C31 C32 1.366(5) . ?
C32 H32 0.9500 . ?
C32 C33 1.405(6) . ?
C33 H33 0.9500 . ?
C33 C34 1.368(5) . ?
C34 H34 0.9500 . ?
C34 C35 1.429(5) . ?
C35 C36 1.409(5) . ?
C36 H36 0.9500 . ?
C36 C37 1.372(5) . ?
C37 H37 0.9500 . ?
C52 H52 0.9500 . ?
C52 C53 1.396(5) . ?
C52 C57 1.388(5) . ?
C53 C54 1.403(5) . ?
C53 C58 1.443(5) . ?
C54 C55 1.390(5) . ?
C54 C60 1.450(5) . ?
C55 H55 0.9500 . ?
C55 C56 1.388(5) . ?
C56 C57 1.407(5) . ?
C56 C62 1.438(5) . ?
C57 C64 1.438(5) . ?
C58 N59 1.145(5) . ?
C60 N61 1.143(5) . ?
C62 N63 1.133(5) . ?
C64 N65 1.147(4) . ?
O66 H66 0.8400 . ?
O66 C67 1.459(5) . ?
C67 H67A 0.9900 . ?
C67 H67B 0.9900 . ?
C67 C68 1.497(6) . ?
C68 H68A 0.9800 . ?
C68 H68B 0.9800 . ?
C68 H68C 0.9800 . ?

loop_
_geom_angle_atom_site_label_1
_geom_angle_atom_site_label_2
_geom_angle_atom_site_label_3
_geom_angle
_geom_angle_site_symmetry_1
_geom_angle_site_symmetry_3
_geom_angle_publ_flag
C39 C38 H38 120.4 . . ?
C39 C38 C43 119.2(3) . . ?
C43 C38 H38 120.4 . . ?
C38 C39 C40 120.6(3) . . ?
C38 C39 C44 119.8(3) . . ?
C40 C39 C44 119.6(3) . . ?
C39 C40 C46 120.7(3) . . ?
C41 C40 C39 120.0(3) . . ?
C41 C40 C46 119.3(3) . . ?
C40 C41 H41 119.9 . . ?
C40 C41 C42 120.1(3) . . ?
C42 C41 H41 119.9 . . ?
C41 C42 C43 120.1(3) . . ?
C41 C42 C48 119.6(3) . . ?
C43 C42 C48 120.3(3) . . ?
C38 C43 C42 120.0(3) . . ?
C38 C43 C50 119.8(3) . . ?
C42 C43 C50 120.2(3) . . ?
N45 C44 C39 179.4(4) . . ?
N47 C46 C40 178.3(4) . . ?
N49 C48 C42 176.2(4) . . ?
N51 C50 C43 179.5(4) . . ?
C2 N1 C6 116.4(3) . . ?
N1 C2 C3 124.2(3) . . ?
N1 C2 C23 117.0(3) . . ?
C3 C2 C23 118.8(3) . . ?
C2 C3 H3 120.8 . . ?
C2 C3 C4 118.4(3) . . ?
C4 C3 H3 120.8 . . ?
C3 C4 C5 119.2(3) . . ?
O7 C4 C3 116.8(3) . . ?
O7 C4 C5 124.0(3) . . ?
C4 C5 H5 121.2 . . ?
C4 C5 C6 117.5(3) . . ?
C6 C5 H5 121.2 . . ?
N1 C6 C5 124.1(3) . . ?
N1 C6 C8 116.1(3) . . ?
C5 C6 C8 119.9(3) . . ?
C4 O7 H7 96(3) . . ?
O9 C8 C6 121.9(3) . . ?
O9 C8 N10 124.3(3) . . ?
N10 C8 C6 113.8(3) . . ?
C8 N10 H10 118.5 . . ?
C8 N10 C11 122.9(3) . . ?
C11 N10 H10 118.5 . . ?
N10 C11 H11 108.3 . . ?
N10 C11 C12 108.3(3) . . ?
N10 C11 C13 112.9(3) . . ?
C12 C11 H11 108.3 . . ?
C13 C11 H11 108.3 . . ?
C13 C11 C12 110.5(3) . . ?
C11 C12 H12A 109.5 . . ?
C11 C12 H12B 109.5 . . ?
C11 C12 H12C 109.5 . . ?
H12A C12 H12B 109.5 . . ?
H12A C12 H12C 109.5 . . ?
H12B C12 H12C 109.5 . . ?
C14 C13 C11 120.3(3) . . ?
C22 C13 C11 120.8(3) . . ?
C22 C13 C14 118.8(3) . . ?
C13 C14 H14 119.5 . . ?
C15 C14 C13 121.1(3) . . ?
C15 C14 H14 119.5 . . ?
C14 C15 H15 119.7 . . ?
C14 C15 C16 120.7(3) . . ?
C16 C15 H15 119.7 . . ?
C15 C16 C17 121.7(3) . . ?
C15 C16 C21 119.4(3) . . ?
C21 C16 C17 118.9(3) . . ?
C16 C17 H17 120.3 . . ?
C18 C17 C16 119.3(4) . . ?
C18 C17 H17 120.3 . . ?
C17 C18 H18 119.5 . . ?
C17 C18 C19 121.0(4) . . ?
C19 C18 H18 119.5 . . ?
C18 C19 H19 119.6 . . ?
C20 C19 C18 120.7(3) . . ?
C20 C19 H19 119.6 . . ?
C19 C20 H20 119.7 . . ?
C19 C20 C21 120.6(4) . . ?
C21 C20 H20 119.7 . . ?
C16 C21 C22 118.1(3) . . ?
C20 C21 C16 119.5(3) . . ?
C20 C21 C22 122.4(3) . . ?
C13 C22 C21 122.0(3) . . ?
C13 C22 H22 119.0 . . ?
C21 C22 H22 119.0 . . ?
O24 C23 C2 120.9(3) . . ?
O24 C23 N25 123.9(3) . . ?
N25 C23 C2 115.2(3) . . ?
C23 N25 H25 118.6 . . ?
C23 N25 C26 122.7(3) . . ?
C26 N25 H25 118.6 . . ?
N25 C26 H26 108.4 . . ?
N25 C26 C27 109.3(3) . . ?
N25 C26 C28 111.1(3) . . ?
C27 C26 H26 108.4 . . ?
C27 C26 C28 111.0(3) . . ?
C28 C26 H26 108.4 . . ?
C26 C27 H27A 109.5 . . ?
C26 C27 H27B 109.5 . . ?
C26 C27 H27C 109.5 . . ?
H27A C27 H27B 109.5 . . ?
H27A C27 H27C 109.5 . . ?
H27B C27 H27C 109.5 . . ?
C29 C28 C26 120.1(3) . . ?
C29 C28 C37 119.5(3) . . ?
C37 C28 C26 120.4(3) . . ?
C28 C29 H29 119.5 . . ?
C28 C29 C30 121.0(3) . . ?
C30 C29 H29 119.5 . . ?
C31 C30 C29 122.0(3) . . ?
C31 C30 C35 119.5(3) . . ?
C35 C30 C29 118.5(3) . . ?
C30 C31 H31 120.0 . . ?
C32 C31 C30 120.0(3) . . ?
C32 C31 H31 120.0 . . ?
C31 C32 H32 119.4 . . ?
C31 C32 C33 121.3(4) . . ?
C33 C32 H32 119.4 . . ?
C32 C33 H33 119.9 . . ?
C34 C33 C32 120.3(3) . . ?
C34 C33 H33 119.9 . . ?
C33 C34 H34 119.9 . . ?
C33 C34 C35 120.2(4) . . ?
C35 C34 H34 119.9 . . ?
C30 C35 C34 118.7(3) . . ?
C36 C35 C30 119.4(3) . . ?
C36 C35 C34 121.9(3) . . ?
C35 C36 H36 119.6 . . ?
C37 C36 C35 120.7(3) . . ?
C37 C36 H36 119.6 . . ?
C28 C37 H37 119.6 . . ?
C36 C37 C28 120.8(3) . . ?
C36 C37 H37 119.6 . . ?
C53 C52 H52 120.7 . . ?
C57 C52 H52 120.7 . . ?
C57 C52 C53 118.7(3) . . ?
C52 C53 C54 121.0(3) . . ?
C52 C53 C58 118.5(3) . . ?
C54 C53 C58 120.5(3) . . ?
C53 C54 C60 120.2(3) . . ?
C55 C54 C53 119.8(3) . . ?
C55 C54 C60 120.0(3) . . ?
C54 C55 H55 120.2 . . ?
C56 C55 C54 119.6(3) . . ?
C56 C55 H55 120.2 . . ?
C55 C56 C57 120.3(3) . . ?
C55 C56 C62 120.0(3) . . ?
C57 C56 C62 119.7(3) . . ?
C52 C57 C56 120.6(3) . . ?
C52 C57 C64 119.8(3) . . ?
C56 C57 C64 119.6(3) . . ?
N59 C58 C53 178.9(4) . . ?
N61 C60 C54 179.5(4) . . ?
N63 C62 C56 178.2(4) . . ?
N65 C64 C57 179.1(4) . . ?
C67 O66 H66 109.5 . . ?
O66 C67 H67A 109.1 . . ?
O66 C67 H67B 109.1 . . ?
O66 C67 C68 112.4(4) . . ?
H67A C67 H67B 107.9 . . ?
C68 C67 H67A 109.1 . . ?
C68 C67 H67B 109.1 . . ?
C67 C68 H68A 109.5 . . ?
C67 C68 H68B 109.5 . . ?
C67 C68 H68C 109.5 . . ?
H68A C68 H68B 109.5 . . ?
H68A C68 H68C 109.5 . . ?
H68B C68 H68C 109.5 . . ?

loop_
_geom_hbond_atom_site_label_D
_geom_hbond_atom_site_label_H
_geom_hbond_atom_site_label_A
_geom_hbond_distance_DH
_geom_hbond_distance_HA
_geom_hbond_distance_DA
_geom_hbond_angle_DHA
_geom_hbond_site_symmetry_A
O7 H7 O66 0.900(14) 1.96(3) 2.665(4) 134(4) .
C26 H26 O9_$1 1.00 2.39 3.261(4) 144.9 1_455

loop_
_geom_torsion_atom_site_label_1
_geom_torsion_atom_site_label_2
_geom_torsion_atom_site_label_3
_geom_torsion_atom_site_label_4
_geom_torsion
_geom_torsion_site_symmetry_1
_geom_torsion_site_symmetry_2
_geom_torsion_site_symmetry_3
_geom_torsion_site_symmetry_4
_geom_torsion_publ_flag
C38 C39 C40 C41 0.0(5) . . . . ?
C38 C39 C40 C46 179.3(3) . . . . ?
C39 C38 C43 C42 -0.8(4) . . . . ?
C39 C38 C43 C50 179.2(3) . . . . ?
C39 C40 C41 C42 0.2(5) . . . . ?
C40 C41 C42 C43 -0.8(5) . . . . ?
C40 C41 C42 C48 176.0(3) . . . . ?
C41 C42 C43 C38 1.1(5) . . . . ?
C41 C42 C43 C50 -179.0(3) . . . . ?
C43 C38 C39 C40 0.2(5) . . . . ?
C43 C38 C39 C44 179.9(3) . . . . ?
C44 C39 C40 C41 -179.6(3) . . . . ?
C44 C39 C40 C46 -0.4(5) . . . . ?
C46 C40 C41 C42 -179.0(3) . . . . ?
C48 C42 C43 C38 -175.7(3) . . . . ?
C48 C42 C43 C50 4.3(5) . . . . ?
N1 C2 C3 C4 3.1(5) . . . . ?
N1 C2 C23 O24 170.3(3) . . . . ?
N1 C2 C23 N25 -10.5(4) . . . . ?
N1 C6 C8 O9 169.6(3) . . . . ?
N1 C6 C8 N10 -9.8(4) . . . . ?
C2 N1 C6 C5 -0.9(4) . . . . ?
C2 N1 C6 C8 178.9(3) . . . . ?
C2 C3 C4 C5 0.0(5) . . . . ?
C2 C3 C4 O7 -179.2(3) . . . . ?
C2 C23 N25 C26 179.8(3) . . . . ?
C3 C2 C23 O24 -10.4(4) . . . . ?
C3 C2 C23 N25 168.8(3) . . . . ?
C3 C4 C5 C6 -3.2(5) . . . . ?
C4 C5 C6 N1 3.8(5) . . . . ?
C4 C5 C6 C8 -176.0(3) . . . . ?
C5 C6 C8 O9 -10.5(5) . . . . ?
C5 C6 C8 N10 170.0(3) . . . . ?
C6 N1 C2 C3 -2.6(4) . . . . ?
C6 N1 C2 C23 176.6(3) . . . . ?
C6 C8 N10 C11 173.1(3) . . . . ?
O7 C4 C5 C6 175.9(3) . . . . ?
C8 N10 C11 C12 -150.8(3) . . . . ?
C8 N10 C11 C13 86.5(4) . . . . ?
O9 C8 N10 C11 -6.3(5) . . . . ?
N10 C11 C13 C14 42.9(4) . . . . ?
N10 C11 C13 C22 -142.0(3) . . . . ?
C11 C13 C14 C15 175.5(3) . . . . ?
C11 C13 C22 C21 -175.5(3) . . . . ?
C12 C11 C13 C14 -78.6(4) . . . . ?
C12 C11 C13 C22 96.5(4) . . . . ?
C13 C14 C15 C16 -0.7(5) . . . . ?
C14 C13 C22 C21 -0.3(5) . . . . ?
C14 C15 C16 C17 -179.1(3) . . . . ?
C14 C15 C16 C21 1.1(5) . . . . ?
C15 C16 C17 C18 179.9(3) . . . . ?
C15 C16 C21 C20 179.6(3) . . . . ?
C15 C16 C21 C22 -1.1(5) . . . . ?
C16 C17 C18 C19 0.1(5) . . . . ?
C16 C21 C22 C13 0.7(5) . . . . ?
C17 C16 C21 C20 -0.2(5) . . . . ?
C17 C16 C21 C22 179.1(3) . . . . ?
C17 C18 C19 C20 0.5(5) . . . . ?
C18 C19 C20 C21 -0.9(5) . . . . ?
C19 C20 C21 C16 0.8(5) . . . . ?
C19 C20 C21 C22 -178.5(3) . . . . ?
C20 C21 C22 C13 180.0(3) . . . . ?
C21 C16 C17 C18 -0.2(5) . . . . ?
C22 C13 C14 C15 0.3(5) . . . . ?
C23 C2 C3 C4 -176.2(3) . . . . ?
C23 N25 C26 C27 -161.0(3) . . . . ?
C23 N25 C26 C28 76.1(4) . . . . ?
O24 C23 N25 C26 -1.0(5) . . . . ?
N25 C26 C28 C29 -130.2(3) . . . . ?
N25 C26 C28 C37 52.2(4) . . . . ?
C26 C28 C29 C30 -179.5(3) . . . . ?
C26 C28 C37 C36 179.3(3) . . . . ?
C27 C26 C28 C29 107.9(4) . . . . ?
C27 C26 C28 C37 -69.6(4) . . . . ?
C28 C29 C30 C31 -178.0(3) . . . . ?
C28 C29 C30 C35 0.6(5) . . . . ?
C29 C28 C37 C36 1.8(5) . . . . ?
C29 C30 C31 C32 178.2(3) . . . . ?
C29 C30 C35 C34 -178.3(3) . . . . ?
C29 C30 C35 C36 1.1(5) . . . . ?
C30 C31 C32 C33 0.4(5) . . . . ?
C30 C35 C36 C37 -1.3(5) . . . . ?
C31 C30 C35 C34 0.3(5) . . . . ?
C31 C30 C35 C36 179.7(3) . . . . ?
C31 C32 C33 C34 -0.3(6) . . . . ?
C32 C33 C34 C35 0.2(5) . . . . ?
C33 C34 C35 C30 -0.2(5) . . . . ?
C33 C34 C35 C36 -179.6(3) . . . . ?
C34 C35 C36 C37 178.1(3) . . . . ?
C35 C30 C31 C32 -0.4(5) . . . . ?
C35 C36 C37 C28 -0.1(5) . . . . ?
C37 C28 C29 C30 -2.0(5) . . . . ?
C52 C53 C54 C55 -0.8(5) . . . . ?
C52 C53 C54 C60 179.6(3) . . . . ?
C53 C52 C57 C56 0.5(5) . . . . ?
C53 C52 C57 C64 -179.7(3) . . . . ?
C53 C54 C55 C56 0.1(5) . . . . ?
C54 C55 C56 C57 0.9(5) . . . . ?
C54 C55 C56 C62 -177.8(3) . . . . ?
C55 C56 C57 C52 -1.3(5) . . . . ?
C55 C56 C57 C64 179.0(3) . . . . ?
C57 C52 C53 C54 0.5(5) . . . . ?
C57 C52 C53 C58 179.7(3) . . . . ?
C58 C53 C54 C55 180.0(3) . . . . ?
C58 C53 C54 C60 0.4(5) . . . . ?
C60 C54 C55 C56 179.6(3) . . . . ?
C62 C56 C57 C52 177.5(3) . . . . ?
C62 C56 C57 C64 -2.3(5) . . . . ?

_shelx_res_file                  
;
TITL TCD1662 in P1
 tcd1662.res created by SHELXL-2016/4 at 18:04:53 on 28-Feb-2022
CELL 0.71073 10.1334 10.2002 11.4807 93.3946 99.9779 107.9484
ZERR 1 0.0004 0.0003 0.0004 0.0013 0.0014 0.0013
LATT -1
SFAC C H N O
UNIT 53 37 11 4
EQIV $1 -1+X,+Y,+Z
DFIX 0.9 0.01 O7 H7

L.S. 9 0 22
PLAN  20
SIZE 0.35 0.19 0.11
TEMP -173.15
CONF
HTAB O7 O66
HTAB C26 O9_$1
BOND $H
list 4
MORE -1
fmap 2
acta
OMIT -1 0 0
OMIT 0 -1 1
REM <olex2.extras>
REM <HklSrc "%.\\TCD1662.hkl">
REM </olex2.extras>

WGHT    0.054000    0.352900
FVAR       0.23563
C38   1    0.552100    0.168344    0.391822    11.00000    0.02049    0.01770 =
         0.01513    0.00030    0.00003    0.00698
AFIX  43
H38   2    0.575336    0.262527    0.423880    11.00000   -1.20000
AFIX   0
C39   1    0.643255    0.126739    0.332547    11.00000    0.01730    0.01934 =
         0.01681    0.00222   -0.00034    0.00634
C40   1    0.608949   -0.012856    0.284406    11.00000    0.02113    0.02198 =
         0.01569    0.00182    0.00243    0.01236
C41   1    0.483842   -0.109240    0.296015    11.00000    0.02463    0.01977 =
         0.01587    0.00291    0.00288    0.00970
AFIX  43
H41   2    0.460945   -0.203320    0.263802    11.00000   -1.20000
AFIX   0
C42   1    0.390993   -0.069038    0.354824    11.00000    0.02238    0.01991 =
         0.01122    0.00319    0.00262    0.00759
C43   1    0.425403    0.069887    0.403863    11.00000    0.01947    0.02245 =
         0.01237    0.00369    0.00257    0.00799
C44   1    0.774046    0.227136    0.319284    11.00000    0.02260    0.02371 =
         0.01851    0.00101    0.00278    0.01021
N45   3    0.878434    0.306034    0.309007    11.00000    0.02601    0.02649 =
         0.02656   -0.00150    0.00671    0.00694
C46   1    0.702833   -0.056124    0.221444    11.00000    0.02197    0.02276 =
         0.02313    0.00603    0.00339    0.01042
N47   3    0.774374   -0.093443    0.170621    11.00000    0.03131    0.03732 =
         0.03031    0.00585    0.00861    0.01752
C48   1    0.256242   -0.168866    0.359670    11.00000    0.02742    0.02074 =
         0.01639    0.00355    0.00715    0.01031
N49   3    0.148120   -0.250514    0.356994    11.00000    0.02991    0.02134 =
         0.02696    0.00171    0.01080    0.00637
C50   1    0.330473    0.111256    0.466549    11.00000    0.02256    0.01888 =
         0.01746   -0.00133    0.00271    0.00353
N51   3    0.255514    0.143521    0.516928    11.00000    0.02807    0.02553 =
         0.02739   -0.00076    0.00865    0.00764

N1    3    0.132255    0.509160    0.537424    11.00000    0.01802    0.01509 =
         0.01692    0.00103    0.00347    0.00709
C2    1    0.076816    0.532415    0.631017    11.00000    0.01881    0.01315 =
         0.01895   -0.00041    0.00331    0.00548
C3    1    0.137947    0.530616    0.747891    11.00000    0.02511    0.01917 =
         0.01666    0.00192    0.00656    0.01136
AFIX  43
H3    2    0.091761    0.543392    0.810869    11.00000   -1.20000
AFIX   0
C4    1    0.268081    0.509756    0.771025    11.00000    0.02488    0.01905 =
         0.01456    0.00045    0.00075    0.00724
C5    1    0.332633    0.491497    0.676462    11.00000    0.01812    0.02229 =
         0.01966    0.00028   -0.00059    0.00965
AFIX  43
H5    2    0.424076    0.481612    0.689701    11.00000   -1.20000
AFIX   0
C6    1    0.258190    0.488257    0.561714    11.00000    0.01953    0.01544 =
         0.01744    0.00155    0.00496    0.00560
O7    4    0.324264    0.506791    0.886838    11.00000    0.02758    0.03814 =
         0.01534    0.00270    0.00269    0.01635
C8    1    0.318968    0.459302    0.454968    11.00000    0.02037    0.01807 =
         0.01875    0.00297    0.00650    0.00670
O9    4    0.441187    0.457812    0.465618    11.00000    0.01740    0.03876 =
         0.02470    0.00358    0.00621    0.01116
N10   3    0.228043    0.437420    0.350668    11.00000    0.01662    0.02434 =
         0.01712   -0.00190    0.00497    0.00917
AFIX  43
H10   2    0.139690    0.431572    0.351249    11.00000   -1.20000
AFIX   0
C11   1    0.269019    0.422806    0.235838    11.00000    0.02105    0.01937 =
         0.02132    0.00074    0.00751    0.00965
AFIX  13
H11   2    0.369286    0.483661    0.243238    11.00000   -1.20000
AFIX   0
C12   1    0.174361    0.474319    0.143248    11.00000    0.03923    0.02602 =
         0.01982    0.00408    0.00799    0.01917
AFIX 137
H12A  2    0.075753    0.414569    0.133556    11.00000   -1.50000
H12B  2    0.204620    0.471424    0.066827    11.00000   -1.50000
H12C  2    0.182191    0.569897    0.170164    11.00000   -1.50000
AFIX   0
C13   1    0.259300    0.274628    0.195898    11.00000    0.02095    0.02642 =
         0.01434    0.00024    0.00148    0.01503
C14   1    0.140781    0.161188    0.209007    11.00000    0.02026    0.02455 =
         0.02255    0.00414    0.00619    0.01217
AFIX  43
H14   2    0.071309    0.178250    0.248056    11.00000   -1.20000
AFIX   0
C15   1    0.125396    0.028069    0.166266    11.00000    0.02110    0.02554 =
         0.02127    0.00415    0.00253    0.00990
AFIX  43
H15   2    0.046085   -0.046114    0.176756    11.00000   -1.20000
AFIX   0
C16   1    0.226313   -0.000133    0.106688    11.00000    0.02349    0.02759 =
         0.01535    0.00347    0.00154    0.01362
C17   1    0.211492   -0.138276    0.059644    11.00000    0.03043    0.02856 =
         0.01852    0.00229   -0.00251    0.01682
AFIX  43
H17   2    0.132540   -0.214209    0.067975    11.00000   -1.20000
AFIX   0
C18   1    0.312757   -0.159845    0.002283    11.00000    0.03501    0.03061 =
         0.01955   -0.00217   -0.00219    0.02050
AFIX  43
H18   2    0.303128   -0.251329   -0.029175    11.00000   -1.20000
AFIX   0
C19   1    0.430271   -0.048577   -0.010493    11.00000    0.03276    0.03971 =
         0.01949    0.00397    0.00403    0.02378
AFIX  43
H19   2    0.498660   -0.065657   -0.050932    11.00000   -1.20000
AFIX   0
C20   1    0.447170    0.083412    0.034445    11.00000    0.02602    0.03621 =
         0.01774    0.00415    0.00503    0.01816
AFIX  43
H20   2    0.527896    0.157341    0.026104    11.00000   -1.20000
AFIX   0
C21   1    0.346149    0.111269    0.093116    11.00000    0.02022    0.02475 =
         0.01466    0.00423    0.00131    0.01232
C22   1    0.357894    0.248559    0.139126    11.00000    0.01965    0.02203 =
         0.01896    0.00222    0.00465    0.00843
AFIX  43
H22   2    0.436782    0.324025    0.129907    11.00000   -1.20000
AFIX   0
C23   1   -0.060237    0.563994    0.605511    11.00000    0.01742    0.01591 =
         0.01813   -0.00082    0.00322    0.00586
O24   4   -0.127911    0.568382    0.684716    11.00000    0.02699    0.02501 =
         0.02293    0.00258    0.01085    0.01233
N25   3   -0.099899    0.587725    0.494003    11.00000    0.01902    0.02237 =
         0.01671    0.00155    0.00499    0.01135
AFIX  43
H25   2   -0.045386    0.584041    0.442827    11.00000   -1.20000
AFIX   0
C26   1   -0.230303    0.619639    0.453204    11.00000    0.01651    0.01995 =
         0.02224   -0.00044    0.00519    0.00779
AFIX  13
H26   2   -0.307891    0.556064    0.486180    11.00000   -1.20000
AFIX   0
C27   1   -0.269746    0.593178    0.318490    11.00000    0.02805    0.02762 =
         0.02481   -0.00463   -0.00378    0.01524
AFIX 137
H27A  2   -0.195117    0.655453    0.284722    11.00000   -1.50000
H27B  2   -0.359364    0.610383    0.291048    11.00000   -1.50000
H27C  2   -0.280275    0.496580    0.292545    11.00000   -1.50000
AFIX   0
C28   1   -0.213840    0.769095    0.497164    11.00000    0.01987    0.02232 =
         0.01760    0.00110    0.00045    0.00987
C29   1   -0.313910    0.797024    0.552369    11.00000    0.01578    0.02042 =
         0.01922    0.00155    0.00310    0.00640
AFIX  43
H29   2   -0.392743    0.722651    0.563382    11.00000   -1.20000
AFIX   0
C30   1   -0.301081    0.936294    0.593431    11.00000    0.01812    0.02097 =
         0.01570    0.00242   -0.00078    0.00630
C31   1   -0.400149    0.967174    0.653538    11.00000    0.02147    0.03077 =
         0.02121    0.00445    0.00424    0.01436
AFIX  43
H31   2   -0.479737    0.894490    0.665719    11.00000   -1.20000
AFIX   0
C32   1   -0.381673    1.101465    0.694196    11.00000    0.03485    0.03543 =
         0.02371    0.00240    0.00210    0.02071
AFIX  43
H32   2   -0.448632    1.121023    0.735025    11.00000   -1.20000
AFIX   0
C33   1   -0.265602    1.211219    0.676821    11.00000    0.04068    0.02237 =
         0.01902   -0.00114   -0.00132    0.01641
AFIX  43
H33   2   -0.255116    1.303897    0.705505    11.00000   -1.20000
AFIX   0
C34   1   -0.167576    1.185250    0.618771    11.00000    0.03255    0.01876 =
         0.02073    0.00134   -0.00329    0.00704
AFIX  43
H34   2   -0.089134    1.259898    0.607521    11.00000   -1.20000
AFIX   0
C35   1   -0.182814    1.046168    0.575000    11.00000    0.02362    0.02269 =
         0.01293    0.00168   -0.00088    0.00949
C36   1   -0.083716    1.015053    0.515433    11.00000    0.01710    0.02369 =
         0.02363    0.00649    0.00259    0.00249
AFIX  43
H36   2   -0.005672    1.088242    0.501495    11.00000   -1.20000
AFIX   0
C37   1   -0.098666    0.880258    0.477339    11.00000    0.01834    0.02744 =
         0.02077    0.00249    0.00452    0.00717
AFIX  43
H37   2   -0.030941    0.861232    0.437168    11.00000   -1.20000
AFIX   0

C52   1   -0.029958   -0.119604    0.796801    11.00000    0.02107    0.02136 =
         0.01669    0.00142    0.00054    0.01153
AFIX  43
H52   2   -0.065811   -0.215852    0.768581    11.00000   -1.20000
AFIX   0
C53   1   -0.107429   -0.057586    0.857672    11.00000    0.02329    0.02249 =
         0.01532    0.00328    0.00129    0.01019
C54   1   -0.055740    0.084686    0.898796    11.00000    0.02585    0.02504 =
         0.01417    0.00175    0.00195    0.01502
C55   1    0.075331    0.165411    0.880301    11.00000    0.02728    0.02300 =
         0.01485    0.00075    0.00010    0.01317
AFIX  43
H55   2    0.110937    0.261783    0.908058    11.00000   -1.20000
AFIX   0
C56   1    0.153920    0.104439    0.821048    11.00000    0.02180    0.02162 =
         0.01495    0.00187    0.00027    0.01007
C57   1    0.100498   -0.037850    0.778325    11.00000    0.02120    0.02268 =
         0.01236    0.00144    0.00180    0.01167
C58   1   -0.243319   -0.142887    0.876187    11.00000    0.03350    0.02291 =
         0.02112    0.00492    0.00785    0.01603
N59   3   -0.350656   -0.212508    0.890219    11.00000    0.03540    0.03057 =
         0.04224    0.01067    0.01657    0.01576
C60   1   -0.138102    0.147403    0.961210    11.00000    0.02524    0.02506 =
         0.01823    0.00269    0.00216    0.01112
N61   3   -0.202151    0.197549    1.010938    11.00000    0.03191    0.03303 =
         0.02493   -0.00028    0.00495    0.01628
C62   1    0.291771    0.186189    0.805326    11.00000    0.02531    0.02058 =
         0.01589    0.00063   -0.00013    0.01006
N63   3    0.401764    0.250496    0.795951    11.00000    0.02928    0.02460 =
         0.02729    0.00158    0.00237    0.01130
C64   1    0.182160   -0.099021    0.715398    11.00000    0.02281    0.01829 =
         0.01994    0.00165    0.00079    0.00653
N65   3    0.248625   -0.146044    0.665199    11.00000    0.02744    0.02300 =
         0.03074   -0.00327    0.00743    0.00769

O66   4    0.587714    0.518243    0.980883    11.00000    0.02920    0.03316 =
         0.04905    0.00092    0.00805    0.00993
AFIX 147
H66   2    0.609885    0.604796    0.995717    11.00000   -1.50000
AFIX   0
C67   1    0.695288    0.484600    0.926915    11.00000    0.03279    0.03620 =
         0.04502    0.00524    0.00952    0.01554
AFIX  23
H67A  2    0.693477    0.518155    0.847673    11.00000   -1.20000
H67B  2    0.672366    0.382506    0.915094    11.00000   -1.20000
AFIX   0
C68   1    0.840957    0.547998    1.001639    11.00000    0.02463    0.04144 =
         0.05433    0.00638    0.00284    0.01205
AFIX 137
H68A  2    0.909953    0.526820    0.960021    11.00000   -1.50000
H68B  2    0.845267    0.509836    1.078038    11.00000   -1.50000
H68C  2    0.863030    0.648846    1.015783    11.00000   -1.50000
AFIX   0

H7    2    0.413613    0.520549    0.877156    11.00000    0.03849
HKLF 4


REM  TCD1662 in P1
REM R1 =  0.0551 for    9700 Fo > 4sig(Fo)  and  0.0934 for all   13673 data
REM    621 parameters refined using      4 restraints

END

WGHT      0.0540      0.3529

REM Highest difference peak  0.379,  deepest hole -0.343,  1-sigma level  0.059
Q1    1   0.5066  0.6601  1.1033  11.00000  0.05    0.38
Q2    1   0.2123  0.1921  0.1937  11.00000  0.05    0.36
Q3    1  -0.3380  0.9743  0.6205  11.00000  0.05    0.35
Q4    1  -0.2736  0.7352  0.5279  11.00000  0.05    0.35
Q5    1   0.2681  0.0841  0.1196  11.00000  0.05    0.34
Q6    1   0.3863  0.0757  0.0618  11.00000  0.05    0.34
Q7    1   0.4151 -0.0028  0.0340  11.00000  0.05    0.33
Q8    1   0.4713  0.2369  0.0793  11.00000  0.05    0.32
Q9    1   0.1565 -0.0776  0.1026  11.00000  0.05    0.31
Q10   1  -0.1051  1.1226  0.5659  11.00000  0.05    0.31
Q11   1   0.0082  0.1223  0.8787  11.00000  0.05    0.30
Q12   1  -0.4281  0.8164  0.6162  11.00000  0.05    0.29
Q13   1  -0.1652  0.8576  0.5077  11.00000  0.05    0.29
Q14   1   0.3325  0.3196  0.1757  11.00000  0.05    0.28
Q15   1   0.5810  0.1431  0.3473  11.00000  0.05    0.28
Q16   1   0.3961  0.5576  0.8479  11.00000  0.05    0.28
Q17   1   0.6346  0.0600  0.3060  11.00000  0.05    0.27
Q18   1   0.1230  0.1365  0.8612  11.00000  0.05    0.27
Q19   1   0.6464  0.5156  0.8434  11.00000  0.05    0.27
Q20   1  -0.2466  0.8045  0.5401  11.00000  0.05    0.26
;
_shelx_res_checksum              63663
_shelx_hkl_file                  
;
  -1   0   0   -0.69    0.16
  -2   0   0  405.58    6.60
  -2   0   0  420.21    6.51
  -2   0   0  426.22    6.97
  -2   0   0  414.29    6.54
  -2   0   0  424.00    6.86
  -2   0   0  415.59    6.50
   2   0   0  417.35    6.52
   2   0   0  424.02    7.00
   2   0   0  423.86    6.56
   2   0   0  415.06    6.88
  -3   0   0   21.95    0.76
  -3   0   0   22.34    0.62
  -3   0   0   22.87    1.01
  -3   0   0   21.72    0.58
  -3   0   0   21.03    1.07
  -3   0   0   21.92    0.66
   3   0   0   22.27    1.00
   3   0   0   22.81    0.49
   3   0   0   21.85    0.60
   3   0   0   22.40    1.00
   3   0   0   22.39    0.65
  -4   0   0   36.59    0.92
  -4   0   0   37.34    0.92
  -4   0   0   36.84    1.10
  -4   0   0   37.67    0.95
  -4   0   0   37.71    1.52
  -4   0   0   38.01    1.34
   4   0   0   37.59    0.74
   4   0   0   38.35    0.90
   4   0   0   37.11    1.41
   4   0   0   36.76    0.96
  -5   0   0   10.14    0.55
  -5   0   0   10.31    0.74
  -5   0   0    9.00    0.90
  -5   0   0   10.38    0.56
  -5   0   0   10.58    0.53
   5   0   0   11.53    1.02
   5   0   0   10.34    0.53
   5   0   0   10.13    0.52
   5   0   0   10.38    0.37
  -6   0   0   36.26    1.22
  -6   0   0   35.94    1.13
  -6   0   0   35.73    1.05
  -6   0   0   37.16    1.73
  -6   0   0   37.10    1.05
   6   0   0   37.15    0.82
   6   0   0   37.95    1.13
   6   0   0   38.12    1.70
   6   0   0   36.76    1.02
  -7   0   0    4.25    0.46
  -7   0   0    3.19    0.38
  -7   0   0    2.56    0.82
  -7   0   0    3.39    0.50
  -7   0   0    3.20    0.60
   7   0   0    3.30    0.49
   7   0   0    3.41    0.31
   7   0   0    4.18    0.83
   7   0   0    3.13    0.42
  -8   0   0    0.30    0.36
  -8   0   0    1.05    0.57
  -8   0   0    0.49    0.43
  -8   0   0    1.12    0.44
  -8   0   0   -0.76    0.74
   8   0   0    1.24    0.78
   8   0   0    0.68    0.20
   8   0   0    0.49    0.37
   8   0   0    0.66    0.45
  -9   0   0    6.63    0.76
  -9   0   0    6.33    0.84
  -9   0   0    6.65    0.87
  -9   0   0    5.36    1.20
  -9   0   0    8.16    0.80
   9   0   0    6.86    0.43
   9   0   0    6.61    1.02
   9   0   0    6.49    0.70
   9   0   0    6.95    0.74
 -10   0   0    0.93    0.39
 -10   0   0   -0.21    0.64
 -10   0   0    1.54    0.42
 -10   0   0    1.21    0.58
  10   0   0    0.89    0.25
  10   0   0    1.28    0.48
  10   0   0    2.23    1.07
  10   0   0    1.27    0.58
 -11   0   0   11.22    1.02
 -11   0   0   11.28    1.02
 -11   0   0   10.50    1.10
 -11   0   0   11.29    1.39
  11   0   0   13.81    1.17
  11   0   0   11.24    0.91
 -12   0   0    0.45    0.86
 -12   0   0    0.60    0.48
 -12   0   0    1.13    0.61
 -12   0   0    0.08    0.62
  12   0   0    0.29    0.66
  12   0   0    0.38    0.56
 -13   0   0    0.74    0.69
 -13   0   0    0.32    0.71
 -13   0   0    1.51    1.00
 -13   0   0    0.48    0.70
  13   0   0    0.87    0.78
  13   0   0    0.71    0.64
  13  -1   0    0.45    0.62
  13  -1   0    1.09    0.75
 -13   1   0    1.23    0.65
 -13   1   0   -0.11    0.88
 -13   1   0    1.32    0.74
 -13   1   0    1.15    0.70
  12  -1   0    0.49    0.54
  12  -1   0   -0.31    0.60
 -12   1   0   -0.57    0.54
 -12   1   0    0.14    0.57
 -12   1   0    0.29    0.62
 -12   1   0   -0.18    0.75
  11  -1   0    2.02    0.31
  11  -1   0    1.67    0.54
  11  -1   0    1.41    0.60
 -11   1   0    1.53    0.75
 -11   1   0    1.09    0.49
 -11   1   0    1.41    0.57
 -11   1   0    2.73    0.59
  10  -1   0   10.35    0.87
  10  -1   0   10.13    0.55
  10  -1   0    8.25    1.36
  10  -1   0   10.28    0.79
 -10   1   0   10.49    1.00
 -10   1   0   12.09    1.17
 -10   1   0    9.37    0.87
 -10   1   0    9.28    0.89
   9  -1   0    1.35    0.50
   9  -1   0   -0.33    0.84
   9  -1   0    0.84    0.27
   9  -1   0    0.72    0.45
  -9   1   0    0.96    0.44
  -9   1   0    0.40    0.32
  -9   1   0   -0.06    0.54
  -9   1   0    0.15    0.47
  -9   1   0    0.07    0.61
   8  -1   0    0.60    0.25
   8  -1   0    0.03    0.39
   8  -1   0    0.21    0.50
   8  -1   0    0.55    0.39
  -8   1   0   -0.02    0.29
  -8   1   0   -0.32    0.71
  -8   1   0    0.64    0.40
  -8   1   0   -0.19    0.35
  -8   1   0   -0.11    0.49
   7  -1   0   18.83    0.81
   7  -1   0   19.10    0.87
   7  -1   0   20.27    1.53
   7  -1   0   18.83    0.62
  -7   1   0   17.45    1.53
  -7   1   0   18.88    1.01
  -7   1   0   19.44    0.84
  -7   1   0   18.41    0.88
  -7   1   0   18.78    0.77
   6  -1   0    0.45    0.29
   6  -1   0    1.02    0.63
   6  -1   0    0.87    0.32
   6  -1   0    0.50    0.20
  -6   1   0    1.28    0.40
  -6   1   0    0.88    0.29
  -6   1   0    0.98    0.31
  -6   1   0    0.72    0.25
  -6   1   0    1.48    0.63
   5  -1   0   26.52    0.82
   5  -1   0   28.01    1.42
   5  -1   0   27.21    0.67
   5  -1   0   27.43    0.84
  -5   1   0   28.35    0.89
  -5   1   0   27.21    0.85
  -5   1   0   26.28    1.33
  -5   1   0   27.14    0.78
  -5   1   0   27.99    0.97
   4  -1   0   29.54    0.80
   4  -1   0   29.72    0.79
   4  -1   0   29.75    1.39
   4  -1   0   30.01    0.68
   4  -1   0   29.62    1.30
  -4   1   0   30.51    0.84
  -4   1   0   29.73    0.74
  -4   1   0   30.89    0.90
  -4   1   0   30.35    0.86
  -4   1   0   29.70    1.32
  -4   1   0   30.16    1.36
   3  -1   0    6.18    0.60
   3  -1   0    5.41    0.29
   3  -1   0    5.14    0.32
   3  -1   0    5.19    0.60
  -3   1   0    5.37    0.40
  -3   1   0    4.74    0.74
  -3   1   0    5.06    0.30
  -3   1   0    4.80    0.39
  -3   1   0    4.33    0.57
  -3   1   0    5.03    0.32
   2  -1   0    6.21    0.37
   2  -1   0    5.70    0.24
   2  -1   0    5.28    0.60
   2  -1   0    6.32    0.65
  -2   1   0    5.05    0.23
  -2   1   0    5.98    0.28
  -2   1   0    5.80    0.30
  -2   1   0    6.20    0.33
  -2   1   0    5.92    0.28
  -2   1   0    6.01    0.50
  -2   1   0    6.20    0.66
  -1   1   0   10.41    0.43
  -1  -1   0  135.97    2.23
  -1  -1   0  134.82    2.35
  -1  -1   0  134.02    2.20
  -1  -1   0  136.83    2.34
  -1  -1   0  140.26    2.25
  -1  -1   0  139.83    2.50
   1   1   0  139.23    2.50
   1   1   0  136.93    2.25
   1   1   0  134.71    2.35
  -2  -1   0   74.28    1.32
  -2  -1   0   72.96    1.37
  -2  -1   0   72.25    1.52
  -2  -1   0   71.82    1.36
  -2  -1   0   71.83    1.60
  -2  -1   0   73.14    1.77
   2   1   0   73.40    1.27
   2   1   0   72.20    1.60
   2   1   0   74.79    1.79
   2   1   0   73.01    1.40
  -3  -1   0    4.29    0.45
  -3  -1   0    4.97    0.59
  -3  -1   0    4.63    0.40
  -3  -1   0    4.75    0.63
  -3  -1   0    3.88    0.41
  -3  -1   0    4.45    0.35
   3   1   0    4.21    0.59
   3   1   0    4.50    0.61
   3   1   0    4.15    0.35
   3   1   0    4.28    0.29
   3   1   0    4.82    0.23
  -4  -1   0   48.19    1.38
  -4  -1   0   48.81    1.18
  -4  -1   0   48.64    1.60
  -4  -1   0   47.88    1.10
  -4  -1   0   47.87    1.12
  -4  -1   0   49.39    1.78
   4   1   0   48.39    1.16
   4   1   0   48.42    1.04
   4   1   0   49.14    0.91
   4   1   0   50.17    1.60
  -5  -1   0    4.88    0.76
  -5  -1   0    5.88    0.53
  -5  -1   0    5.97    0.53
  -5  -1   0    6.22    0.48
  -5  -1   0    6.00    0.71
   5   1   0    6.07    0.42
   5   1   0    5.62    0.82
   5   1   0    5.84    0.27
   5   1   0    6.14    0.58
  -6  -1   0    1.46    0.38
  -6  -1   0    1.44    0.38
  -6  -1   0    1.45    0.50
  -6  -1   0    1.76    0.70
  -6  -1   0    1.21    0.32
   6   1   0    2.08    0.63
   6   1   0    1.69    0.18
   6   1   0    1.68    0.31
   6   1   0    1.80    0.41
  -7  -1   0    0.81    0.71
  -7  -1   0    1.53    0.36
  -7  -1   0    1.46    0.44
  -7  -1   0    1.70    0.38
  -7  -1   0    1.75    0.60
   7   1   0    0.86    0.65
   7   1   0    1.51    0.21
   7   1   0    1.46    0.34
   7   1   0    1.40    0.47
  -8  -1   0    0.14    0.44
  -8  -1   0    0.43    0.40
  -8  -1   0    0.17    0.45
  -8  -1   0   -0.06    0.58
   8   1   0    0.01    0.46
   8   1   0    0.59    0.34
   8   1   0    0.44    0.71
  -9  -1   0    0.10    0.48
  -9  -1   0    0.11    0.71
  -9  -1   0    0.14    0.65
  -9  -1   0    0.60    0.44
  -9  -1   0    0.69    0.50
   9   1   0    1.61    0.92
   9   1   0   -0.13    0.50
   9   1   0    0.00    0.37
 -10  -1   0    1.04    0.57
 -10  -1   0    2.00    0.80
 -10  -1   0    1.00    0.58
 -10  -1   0    0.63    0.50
  10   1   0    1.11    0.47
  10   1   0    1.10    0.59
  10   1   0    1.43    1.08
 -11  -1   0   -0.19    0.61
 -11  -1   0    1.73    0.59
 -11  -1   0    2.30    0.71
 -11  -1   0    0.98    0.66
  11   1   0    1.16    0.66
  11   1   0    0.70    0.51
 -12  -1   0   -0.43    0.89
 -12  -1   0   -0.29    0.67
 -12  -1   0   -0.61    0.58
 -12  -1   0   -1.28    0.57
  12   1   0    1.01    0.55
  12   1   0   -0.72    0.50
 -13  -1   0    0.58    0.56
 -13  -1   0    1.71    1.05
 -13  -1   0   -0.46    0.71
 -13  -1   0    1.40    0.71
  13   1   0    1.62    0.66
  13   1   0    0.21    0.79
  14  -2   0    4.03    0.83
  14  -2   0    3.86    0.88
 -14   2   0    2.29    0.82
 -14   2   0    3.37    1.09
 -14   2   0    3.92    0.88
 -14   2   0    4.24    0.79
  13  -2   0    0.54    0.64
  13  -2   0   -1.16    0.63
 -13   2   0   -0.07    0.57
 -13   2   0    0.44    0.48
 -13   2   0    1.49    0.88
 -13   2   0    0.86    0.64
  12  -2   0    0.50    0.55
  12  -2   0    1.32    0.36
  12  -2   0    0.97    0.63
 -12   2   0    2.05    0.81
 -12   2   0    0.16    0.40
 -12   2   0    0.56    0.62
 -12   2   0    0.58    0.53
  11  -2   0    2.33    0.61
  11  -2   0    2.95    0.43
  11  -2   0    1.95    0.60
 -11   2   0    3.28    0.78
 -11   2   0    3.04    0.70
 -11   2   0    3.37    0.66
 -11   2   0    2.64    0.57
  10  -2   0   34.51    1.35
  10  -2   0   36.70    2.41
  10  -2   0   34.94    1.03
  10  -2   0   35.37    1.38
 -10   2   0   33.14    2.38
 -10   2   0   33.88    1.40
 -10   2   0   35.89    1.49
 -10   2   0   36.58    1.26
 -10   2   0   35.94    1.57
   9  -2   0    3.87    0.58
   9  -2   0    4.49    0.60
   9  -2   0    4.02    0.44
   9  -2   0    3.75    1.06
  -9   2   0    5.73    1.17
  -9   2   0    4.95    0.64
  -9   2   0    4.36    0.69
  -9   2   0    4.57    0.63
  -9   2   0    4.12    0.60
   8  -2   0   12.82    1.51
   8  -2   0   12.13    0.77
   8  -2   0   11.63    0.60
   8  -2   0   12.21    0.70
  -8   2   0   11.23    0.67
  -8   2   0   12.33    0.84
  -8   2   0   12.03    0.92
  -8   2   0   12.05    1.29
  -8   2   0   11.91    0.81
   7  -2   0    9.07    0.68
   7  -2   0    8.91    0.48
   7  -2   0    9.20    1.28
   7  -2   0    9.75    0.62
  -7   2   0    8.02    1.25
  -7   2   0   10.09    0.69
  -7   2   0    9.28    0.56
  -7   2   0    9.60    0.76
  -7   2   0    9.59    0.69
   6  -2   0   22.16    0.83
   6  -2   0   22.02    0.67
   6  -2   0   20.47    1.25
   6  -2   0   22.91    0.79
  -6   2   0   21.43    0.86
  -6   2   0   22.70    1.47
  -6   2   0   21.22    0.84
  -6   2   0   22.14    0.70
  -6   2   0   22.62    0.87
   5  -2   0   27.90    1.32
   5  -2   0   29.15    0.88
   5  -2   0   28.07    0.75
  -5   2   0   29.41    0.90
  -5   2   0   28.41    0.88
  -5   2   0   25.89    1.33
  -5   2   0   29.98    0.91
  -5   2   0   28.34    0.74
   4  -2   0   14.72    0.61
   4  -2   0   14.88    0.52
   4  -2   0   14.47    1.05
   4  -2   0   14.86    1.07
  -4   2   0   14.57    0.48
  -4   2   0   14.43    0.60
  -4   2   0   15.11    0.61
  -4   2   0   14.86    0.94
  -4   2   0   14.65    1.24
  -4   2   0   15.23    0.57
   3  -2   0    3.48    0.40
   3  -2   0    3.81    0.35
   3  -2   0    3.52    0.53
   3  -2   0    3.05    0.54
  -3   2   0    3.57    0.35
  -3   2   0    3.17    0.38
  -3   2   0    3.83    0.56
  -3   2   0    3.70    0.30
  -3   2   0    2.95    0.43
  -3   2   0    3.64    0.29
  -3   2   0    3.61    0.22
   2  -2   0    5.86    0.60
   2  -2   0    7.58    0.39
   2  -2   0    6.14    0.40
   2  -2   0    5.41    0.53
  -2   2   0    6.03    0.38
  -2   2   0    5.70    0.31
  -2   2   0    6.41    0.61
  -2   2   0    5.93    0.65
  -2   2   0    6.20    0.29
   1  -2   0   41.16    0.84
   1  -2   0   40.33    0.76
   1  -2   0   42.06    1.04
   1  -2   0   41.11    0.82
   1  -2   0   41.33    1.03
   1  -2   0   42.69    0.81
  -1   2   0   42.01    0.80
  -1   2   0   42.50    0.84
  -1   2   0   40.77    1.03
  -1   2   0   41.70    1.04
  -1   2   0   42.25    0.78
   0  -2   0  325.71    5.21
   0  -2   0  326.50    5.21
   0  -2   0  321.94    5.06
   0  -2   0  329.98    5.11
   0  -2   0  325.80    5.22
   0  -2   0  323.19    5.09
   0   2   0  323.69    5.15
   0   2   0  320.44    5.11
   0   2   0  335.78    5.36
  -1  -2   0  125.76    2.13
  -1  -2   0  124.88    2.30
  -1  -2   0  125.91    2.17
  -1  -2   0  127.33    2.26
  -1  -2   0  129.47    2.09
  -1  -2   0  125.08    2.45
   1   2   0  123.38    2.17
   1   2   0  126.18    2.24
   1   2   0  126.78    2.47
  -2  -2   0   24.12    0.71
  -2  -2   0   24.48    0.82
  -2  -2   0   24.36    1.04
  -2  -2   0   25.36    0.56
  -2  -2   0   24.93    0.89
  -2  -2   0   24.91    0.63
  -2  -2   0   24.41    0.68
   2   2   0   24.59    0.96
   2   2   0   25.36    0.53
   2   2   0   25.26    0.87
   2   2   0   23.94    0.74
  -3  -2   0   21.07    0.92
  -3  -2   0   20.75    0.63
  -3  -2   0   21.78    0.51
  -3  -2   0   21.43    0.92
  -3  -2   0   20.54    0.73
  -3  -2   0   21.42    0.70
  -3  -2   0   19.66    1.12
   3   2   0   21.19    0.91
   3   2   0   20.89    1.13
   3   2   0   20.43    0.52
   3   2   0   19.59    0.75
  -4  -2   0  147.28    2.41
  -4  -2   0  144.34    2.70
  -4  -2   0  149.02    3.17
  -4  -2   0  148.00    3.52
  -4  -2   0  145.45    2.73
  -4  -2   0  144.85    3.01
  -4  -2   0  145.46    2.62
   4   2   0  143.64    2.72
   4   2   0  144.49    3.14
   4   2   0  145.62    2.49
  -5  -2   0    0.03    0.29
  -5  -2   0    0.03    0.24
  -5  -2   0    0.33    0.13
  -5  -2   0    0.14    0.38
  -5  -2   0    0.42    0.46
  -5  -2   0   -0.31    0.30
   5   2   0   -0.05    0.19
   5   2   0   -0.61    0.40
   5   2   0    0.42    0.35
  -6  -2   0    0.35    0.45
  -6  -2   0    0.55    0.39
  -6  -2   0    0.73    0.53
  -6  -2   0   -0.13    0.27
  -6  -2   0   -0.10    0.34
   6   2   0    0.09    0.52
   6   2   0    0.03    0.24
   6   2   0    0.16    0.29
  -7  -2   0    4.15    0.57
  -7  -2   0    3.85    0.28
  -7  -2   0    4.58    0.50
  -7  -2   0    4.65    0.59
  -7  -2   0    3.19    0.94
  -7  -2   0    3.99    0.75
   7   2   0    3.93    0.61
   7   2   0    4.63    0.58
   7   2   0    4.38    0.83
  -8  -2   0    9.11    1.17
  -8  -2   0    9.85    1.39
  -8  -2   0    8.61    0.87
  -8  -2   0    8.79    0.35
  -8  -2   0    8.42    0.75
  -8  -2   0    8.79    0.89
   8   2   0    9.56    1.39
   8   2   0    9.37    0.97
   8   2   0    8.67    0.65
  -9  -2   0   -0.26    1.01
  -9  -2   0    0.07    0.42
  -9  -2   0    0.48    0.39
  -9  -2   0    0.69    0.71
  -9  -2   0    0.60    0.40
   9   2   0    0.23    0.86
   9   2   0    0.41    0.37
   9   2   0    0.53    0.56
 -10  -2   0   -0.49    0.53
 -10  -2   0    0.06    0.78
 -10  -2   0   -0.59    0.50
 -10  -2   0   -0.31    0.46
  10   2   0   -0.34    0.60
  10   2   0    0.42    0.43
  10   2   0    2.46    1.12
 -11  -2   0    0.89    0.89
 -11  -2   0    1.00    0.64
 -11  -2   0   -0.25    0.63
 -11  -2   0    0.85    0.57
  11   2   0    0.71    0.50
  11   2   0    0.63    0.70
 -12  -2   0   -0.48    0.67
 -12  -2   0    0.07    0.98
 -12  -2   0    1.72    0.78
 -12  -2   0    2.15    0.68
  12   2   0    0.64    0.55
  12   2   0    1.51    0.79
  14  -3   0    0.69    0.75
  14  -3   0    1.35    0.75
 -14   3   0    1.00    0.75
 -14   3   0    0.14    0.54
 -14   3   0    0.28    0.75
 -14   3   0    0.71    0.93
  13  -3   0    0.54    0.64
  13  -3   0    0.36    0.63
 -13   3   0   -0.70    0.75
 -13   3   0    0.77    0.63
 -13   3   0   -0.56    0.53
 -13   3   0    0.61    0.70
  12  -3   0    1.80    0.62
  12  -3   0    1.09    0.63
  12  -3   0    0.67    0.44
 -12   3   0    0.64    0.58
 -12   3   0    0.57    0.69
 -12   3   0    0.82    0.51
 -12   3   0    1.73    0.54
  11  -3   0    0.00    0.52
  11  -3   0    0.56    0.42
  11  -3   0    0.71    0.51
 -11   3   0    0.71    0.57
 -11   3   0   -0.37    0.43
 -11   3   0    0.78    0.63
 -11   3   0    1.06    0.56
  10  -3   0   44.21    1.21
  10  -3   0   43.58    1.53
  10  -3   0   38.09    1.43
  10  -3   0   43.81    2.30
 -10   3   0   44.17    1.66
 -10   3   0   43.05    1.60
 -10   3   0   46.44    2.74
 -10   3   0   44.60    1.59
   9  -3   0    1.02    0.37
   9  -3   0    0.76    0.42
   9  -3   0    0.18    0.47
   9  -3   0    0.76    0.90
  -9   3   0    0.42    0.45
  -9   3   0    0.50    0.49
  -9   3   0   -0.04    0.45
  -9   3   0    1.09    0.45
  -9   3   0    0.04    0.84
   8  -3   0    7.79    0.54
   8  -3   0    8.12    0.64
   8  -3   0    8.66    0.76
   8  -3   0    8.90    1.43
  -8   3   0    6.98    0.69
  -8   3   0    7.58    0.75
  -8   3   0    8.53    1.42
  -8   3   0    7.03    0.74
  -8   3   0    8.08    0.56
   7  -3   0    4.47    0.50
   7  -3   0    4.31    0.90
   7  -3   0    4.57    0.49
   7  -3   0    5.04    0.46
  -7   3   0    4.91    0.61
  -7   3   0    5.04    0.58
  -7   3   0    4.95    0.43
  -7   3   0    4.43    0.48
  -7   3   0    5.31    0.91
   6  -3   0   62.55    1.39
   6  -3   0   63.10    1.47
   6  -3   0   62.68    2.26
  -6   3   0   62.21    1.48
  -6   3   0   63.65    1.53
  -6   3   0   62.93    1.51
  -6   3   0   62.95    1.30
  -6   3   0   61.75    2.31
   5  -3   0   35.30    1.62
   5  -3   0   34.53    0.93
   5  -3   0   34.62    1.00
  -5   3   0   36.00    1.62
  -5   3   0   34.58    1.00
  -5   3   0   33.36    0.93
  -5   3   0   34.68    0.79
  -5   3   0   33.90    0.96
   4  -3   0   20.18    1.22
   4  -3   0   21.03    0.68
   4  -3   0   19.97    1.39
   4  -3   0   21.87    0.70
  -4   3   0   22.07    1.20
  -4   3   0   20.69    0.52
  -4   3   0   21.70    0.69
  -4   3   0   20.90    0.65
  -4   3   0   21.29    0.74
  -4   3   0   20.92    0.62
   3  -3   0   12.59    0.92
   3  -3   0   12.85    0.56
   3  -3   0   12.95    0.87
   3  -3   0   12.07    0.54
  -3   3   0   12.65    0.45
  -3   3   0   12.47    0.47
  -3   3   0    9.61    0.81
  -3   3   0   12.21    0.45
  -3   3   0   12.69    0.55
  -3   3   0   13.02    0.90
   2  -3   0  269.03    4.46
   2  -3   0  272.44    4.41
   2  -3   0  279.68    4.86
   2  -3   0  279.69    4.87
   2  -3   0  273.59    4.40
   2  -3   0  268.70    4.30
  -2   3   0  271.57    4.46
  -2   3   0  274.47    4.39
  -2   3   0  276.49    4.85
  -2   3   0  271.45    4.37
  -2   3   0  278.25    4.89
   1  -3   0  128.88    2.28
   1  -3   0  129.12    2.52
   1  -3   0  129.71    2.48
   1  -3   0  127.80    2.25
   1  -3   0  132.68    2.17
   1  -3   0  130.16    2.16
  -1   3   0  131.28    2.22
  -1   3   0  128.82    2.23
  -1   3   0  127.09    2.46
  -1   3   0  130.78    2.54
   0  -3   0  624.23    9.68
   0  -3   0  604.94    9.50
   0  -3   0  609.86    9.45
   0  -3   0  606.03    9.68
   0  -3   0  611.73    9.52
   0  -3   0  610.38    9.67
   0   3   0  603.43    9.49
   0   3   0  604.35    9.43
   0   3   0  612.71    9.80
  -1  -3   0  208.24    3.71
  -1  -3   0  204.95    3.44
  -1  -3   0  208.26    3.43
  -1  -3   0  212.66    3.92
  -1  -3   0  210.30    3.62
  -1  -3   0  212.57    3.51
   1   3   0  205.60    3.62
   1   3   0  216.12    3.93
   1   3   0  211.34    3.32
   1   3   0  205.10    3.53
  -2  -3   0   11.11    0.46
  -2  -3   0   11.15    0.49
  -2  -3   0   11.59    0.47
  -2  -3   0   10.70    0.65
  -2  -3   0   10.57    0.57
  -2  -3   0   11.61    0.74
  -2  -3   0   12.24    0.84
   2   3   0   11.16    0.35
   2   3   0   11.11    0.59
   2   3   0   11.89    0.61
   2   3   0   10.10    0.82
  -3  -3   0   14.61    0.80
  -3  -3   0   14.36    0.62
  -3  -3   0   14.66    0.49
  -3  -3   0   15.26    1.03
  -3  -3   0   15.46    0.89
  -3  -3   0   15.11    0.57
  -3  -3   0   15.32    0.62
   3   3   0   14.79    0.73
   3   3   0   14.35    0.44
   3   3   0   16.44    0.86
  -4  -3   0   14.99    0.96
  -4  -3   0   13.43    0.66
  -4  -3   0   14.00    0.94
  -4  -3   0   13.36    0.58
  -4  -3   0   14.15    1.16
  -4  -3   0   14.03    0.74
  -4  -3   0   14.21    0.46
   4   3   0   15.17    0.79
   4   3   0   13.64    0.49
   4   3   0   14.41    0.90
  -5  -3   0    1.72    0.21
  -5  -3   0    1.21    0.55
  -5  -3   0    1.54    0.39
  -5  -3   0    0.74    0.64
  -5  -3   0    1.78    0.44
  -5  -3   0    1.33    0.31
   5   3   0    1.72    0.27
   5   3   0    2.03    0.53
   5   3   0    1.71    0.36
  -6  -3   0   22.89    0.89
  -6  -3   0   23.87    1.06
  -6  -3   0   24.41    1.22
  -6  -3   0   22.97    1.75
  -6  -3   0   22.82    0.61
  -6  -3   0   25.63    1.04
   6   3   0   24.04    0.75
   6   3   0   22.01    1.10
   6   3   0   23.01    1.36
  -7  -3   0    0.67    0.18
  -7  -3   0    0.88    0.63
  -7  -3   0    0.53    0.45
  -7  -3   0    1.04    0.85
  -7  -3   0    0.06    0.48
  -7  -3   0    1.28    0.39
   7   3   0    0.64    0.40
   7   3   0    0.54    0.33
   7   3   0    0.29    0.61
  -8  -3   0    1.61    1.04
  -8  -3   0    2.58    0.59
  -8  -3   0    2.12    0.29
  -8  -3   0    2.76    0.51
  -8  -3   0    2.03    0.49
  -8  -3   0    2.38    0.79
   8   3   0    3.86    0.91
   8   3   0    2.75    0.40
   8   3   0    1.93    0.64
  -9  -3   0    0.94    0.47
  -9  -3   0    0.96    0.58
  -9  -3   0    1.04    0.55
  -9  -3   0    0.59    0.58
   9   3   0    1.15    0.47
   9   3   0    1.30    0.62
   9   3   0    0.50    0.88
 -10  -3   0    1.62    0.51
 -10  -3   0    2.22    0.70
 -10  -3   0    1.47    0.93
 -10  -3   0    1.12    0.52
  10   3   0    1.19    1.09
  10   3   0    2.25    0.48
  10   3   0    1.87    0.72
 -11  -3   0    2.00    0.74
 -11  -3   0   -0.15    0.64
 -11  -3   0    1.40    0.58
 -11  -3   0    0.45    0.97
  11   3   0    0.94    0.49
  11   3   0    1.16    0.75
 -12  -3   0   -0.06    0.72
 -12  -3   0    2.47    0.86
 -12  -3   0   -0.47    0.60
 -12  -3   0   -0.10    0.62
  12   3   0    0.36    0.82
  12   3   0    0.73    0.69
  14  -4   0    0.27    0.68
  14  -4   0    1.00    0.71
 -14   4   0    0.03    0.56
 -14   4   0   -1.08    0.71
 -14   4   0    0.69    0.75
 -14   4   0    2.01    0.88
  13  -4   0    0.04    0.58
  13  -4   0    0.34    0.65
  13  -4   0    0.56    0.44
 -13   4   0   -0.53    0.71
 -13   4   0   -0.67    0.49
 -13   4   0    0.27    0.47
 -13   4   0    0.47    0.69
  12  -4   0   -1.00    0.49
  12  -4   0   -0.22    0.56
  12  -4   0    0.11    0.52
 -12   4   0    0.58    0.63
 -12   4   0   -0.16    0.55
 -12   4   0    0.02    0.61
 -12   4   0    0.41    0.42
  11  -4   0    0.12    0.39
  11  -4   0    0.98    0.50
  11  -4   0    0.62    0.56
 -11   4   0    0.72    0.61
 -11   4   0    0.83    0.42
 -11   4   0    0.88    0.56
 -11   4   0    0.45    0.51
  10  -4   0   15.15    0.95
  10  -4   0   16.65    0.93
  10  -4   0   18.16    1.95
  10  -4   0   14.31    1.06
 -10   4   0   13.79    0.99
 -10   4   0   17.84    2.01
 -10   4   0   14.54    0.78
 -10   4   0   13.90    0.91
 -10   4   0   14.06    1.02
   9  -4   0    4.84    0.63
   9  -4   0    4.82    0.58
   9  -4   0    5.65    1.19
   9  -4   0    4.51    0.62
  -9   4   0    5.44    0.68
  -9   4   0    4.30    0.60
  -9   4   0    4.03    0.61
  -9   4   0    6.48    0.64
  -9   4   0    4.89    1.15
   8  -4   0    2.89    0.42
   8  -4   0    3.42    0.44
   8  -4   0    1.44    0.86
   8  -4   0    3.56    0.47
  -8   4   0    3.46    0.54
  -8   4   0    3.41    0.90
  -8   4   0    3.49    0.48
  -8   4   0    3.09    0.40
  -8   4   0    3.26    0.53
   7  -4   0    8.92    0.61
   7  -4   0    9.54    1.09
   7  -4   0    9.47    0.61
  -7   4   0    9.21    0.62
  -7   4   0    9.06    0.60
  -7   4   0    7.78    0.66
  -7   4   0    7.35    1.03
  -7   4   0    7.97    0.45
   6  -4   0    8.24    1.15
   6  -4   0    6.63    0.55
   6  -4   0    7.56    0.53
  -6   4   0    7.28    0.38
  -6   4   0    7.20    0.58
  -6   4   0    7.66    0.57
  -6   4   0    7.65    1.10
  -6   4   0    7.75    0.53
   5  -4   0    1.32    0.36
   5  -4   0    1.04    0.62
   5  -4   0    1.20    0.33
  -5   4   0    0.78    0.32
  -5   4   0    1.37    0.57
  -5   4   0    0.95    0.19
  -5   4   0    1.04    0.30
  -5   4   0    0.93    0.24
  -5   4   0    0.90    0.22
   4  -4   0   96.59    2.55
   4  -4   0   94.64    1.85
   4  -4   0   90.71    1.85
  -4   4   0   94.28    1.82
  -4   4   0   93.68    1.92
  -4   4   0   95.30    1.79
  -4   4   0   95.53    2.53
  -4   4   0   93.41    1.78
   3  -4   0   16.84    0.63
   3  -4   0   17.16    0.59
   3  -4   0   16.82    0.47
   3  -4   0   17.59    0.98
   3  -4   0   17.24    1.05
   3  -4   0   17.62    0.59
  -3   4   0   16.82    0.89
  -3   4   0   17.57    0.59
  -3   4   0   16.49    0.98
  -3   4   0   16.99    0.55
  -3   4   0   17.04    0.61
   2  -4   0   20.40    0.94
   2  -4   0   19.79    0.52
   2  -4   0   19.11    0.62
   2  -4   0   19.22    0.94
   2  -4   0   19.64    0.66
   2  -4   0   19.13    0.62
  -2   4   0   20.10    0.67
  -2   4   0   19.63    0.60
  -2   4   0   20.13    0.94
  -2   4   0   18.85    0.90
  -2   4   0   20.38    0.58
   1  -4   0   22.25    0.61
   1  -4   0   21.64    0.91
   1  -4   0   22.22    0.59
   1  -4   0   21.20    0.73
   1  -4   0   22.86    0.87
   1  -4   0   21.83    0.74
  -1   4   0   22.71    0.86
  -1   4   0   21.93    0.67
  -1   4   0   22.02    0.92
  -1   4   0   21.43    0.67
   0  -4   0   15.55    0.44
   0  -4   0   14.73    0.62
   0  -4   0   15.95    0.58
   0  -4   0   15.29    0.52
   0  -4   0   15.09    0.64
   0  -4   0   15.15    0.72
   0  -4   0   15.77    0.66
   0   4   0   15.74    0.82
   0   4   0   16.60    0.56
   0   4   0   15.56    0.89
   0   4   0   15.78    0.57
  -1  -4   0   39.86    1.03
  -1  -4   0   42.60    1.20
  -1  -4   0   41.26    0.98
  -1  -4   0   39.85    0.94
  -1  -4   0   40.30    1.12
   1   4   0   41.10    1.37
   1   4   0   40.26    0.95
   1   4   0   40.29    1.07
  -2  -4   0   18.38    0.75
  -2  -4   0   17.25    0.60
  -2  -4   0   17.42    1.06
  -2  -4   0   17.71    0.80
  -2  -4   0   18.08    0.94
  -2  -4   0   17.39    0.64
   2   4   0   17.15    0.77
   2   4   0   18.28    0.46
   2   4   0   17.27    1.05
   2   4   0   17.59    0.81
  -3  -4   0   18.60    0.60
  -3  -4   0   20.03    1.05
  -3  -4   0   18.98    0.67
  -3  -4   0   21.32    1.24
  -3  -4   0   18.93    0.82
  -3  -4   0   19.89    0.73
  -3  -4   0   20.28    0.99
   3   4   0   19.69    0.51
   3   4   0   19.39    0.85
  -4  -4   0    5.19    0.47
  -4  -4   0    6.76    1.03
  -4  -4   0    6.00    0.63
  -4  -4   0    5.25    0.81
  -4  -4   0    4.58    0.65
  -4  -4   0    5.65    0.41
  -4  -4   0    6.06    0.54
   4   4   0    5.68    0.65
   4   4   0    5.24    0.35
   4   4   0    6.10    0.79
  -5  -4   0    2.09    0.43
  -5  -4   0    2.50    0.76
  -5  -4   0    2.70    0.67
  -5  -4   0    2.58    0.28
  -5  -4   0    3.15    0.39
  -5  -4   0    2.03    0.49
   5   4   0    2.47    0.29
   5   4   0    2.29    0.51
   5   4   0    2.33    0.63
  -6  -4   0    0.99    0.45
  -6  -4   0    1.10    0.23
  -6  -4   0    1.27    0.37
  -6  -4   0    0.65    0.75
  -6  -4   0    0.88    0.49
  -6  -4   0    1.30    0.51
   6   4   0    1.04    0.67
   6   4   0    0.75    0.24
   6   4   0    1.03    0.52
  -7  -4   0    3.02    0.32
  -7  -4   0    2.27    0.79
  -7  -4   0    2.56    0.57
  -7  -4   0    1.77    0.93
  -7  -4   0    3.14    0.49
  -7  -4   0    2.50    0.49
   7   4   0    2.88    0.64
   7   4   0    3.22    0.43
   7   4   0    1.98    0.71
  -8  -4   0    0.72    0.44
  -8  -4   0    2.91    1.12
  -8  -4   0    0.36    0.53
  -8  -4   0    0.21    0.77
  -8  -4   0    0.08    0.56
   8   4   0    0.34    0.58
   8   4   0    0.54    0.32
   8   4   0   -0.69    0.75
  -9  -4   0    4.29    1.00
  -9  -4   0    2.55    0.68
  -9  -4   0    3.04    0.58
  -9  -4   0    3.12    0.72
   9   4   0    3.30    0.75
   9   4   0    3.13    1.01
   9   4   0    3.38    0.46
 -10  -4   0   -0.21    0.63
 -10  -4   0    0.54    0.94
 -10  -4   0    1.25    0.54
 -10  -4   0    0.22    0.62
  10   4   0    0.49    0.72
  10   4   0    0.79    0.43
  10   4   0   -0.68    1.10
 -11  -4   0    1.76    0.57
 -11  -4   0    1.62    0.65
 -11  -4   0    1.81    1.02
 -11  -4   0    0.70    0.72
  11   4   0    0.32    0.77
  11   4   0    1.38    0.61
  14  -5   0    2.54    0.73
  14  -5   0    4.06    0.93
 -14   5   0    5.76    0.96
 -14   5   0    4.74    0.66
 -14   5   0    4.79    1.06
 -14   5   0    5.25    0.94
  13  -5   0    0.67    0.51
  13  -5   0    0.52    0.58
  13  -5   0   -0.17    0.66
 -13   5   0    0.37    0.48
 -13   5   0   -0.43    0.44
 -13   5   0    0.89    0.71
 -13   5   0   -0.02    0.68
  12  -5   0    1.48    0.66
  12  -5   0    1.80    0.59
  12  -5   0    1.89    0.61
 -12   5   0    1.60    0.66
 -12   5   0    0.99    0.63
 -12   5   0    0.43    0.52
 -12   5   0    1.66    0.53
  11  -5   0    3.79    0.55
  11  -5   0    3.23    0.59
  11  -5   0    4.14    0.63
 -11   5   0    4.95    0.60
 -11   5   0    2.97    0.66
 -11   5   0    3.86    0.76
 -11   5   0    3.83    0.71
  10  -5   0    3.89    0.86
  10  -5   0    5.76    0.75
  10  -5   0    5.28    0.69
  10  -5   0    6.71    0.73
 -10   5   0    5.92    0.65
 -10   5   0    5.37    0.73
 -10   5   0    7.64    1.32
 -10   5   0    7.49    0.94
 -10   5   0    6.66    0.75
   9  -5   0    0.49    0.97
   9  -5   0    2.06    0.44
   9  -5   0    1.62    0.41
   9  -5   0    2.79    0.61
  -9   5   0    2.02    0.53
  -9   5   0    1.07    0.52
  -9   5   0    1.84    0.39
  -9   5   0    1.92    0.53
  -9   5   0    2.98    1.02
   8  -5   0    1.71    0.88
   8  -5   0    1.80    0.52
   8  -5   0    2.13    0.44
  -8   5   0    2.01    0.40
  -8   5   0    2.11    0.40
  -8   5   0    2.24    0.87
  -8   5   0    2.41    0.50
  -8   5   0    2.47    0.34
   7  -5   0    2.21    0.43
   7  -5   0    2.31    0.48
   7  -5   0    1.65    0.81
  -7   5   0    2.36    0.27
  -7   5   0    1.65    0.37
  -7   5   0    2.34    0.43
  -7   5   0    2.05    0.64
  -7   5   0    1.85    0.46
   6  -5   0   25.54    0.98
   6  -5   0   25.69    1.61
   6  -5   0   25.39    0.94
  -6   5   0   25.55    1.45
  -6   5   0   25.63    0.98
  -6   5   0   25.57    0.91
  -6   5   0   25.18    0.82
  -6   5   0   26.69    0.68
  -6   5   0   26.19    0.84
   5  -5   0    2.86    0.42
   5  -5   0    1.80    0.39
   5  -5   0    2.29    0.55
  -5   5   0    3.16    0.40
  -5   5   0    1.79    0.59
  -5   5   0    2.72    0.36
  -5   5   0    2.74    0.35
  -5   5   0    2.72    0.34
  -5   5   0    2.53    0.28
   4  -5   0   41.52    1.67
   4  -5   0   40.42    1.04
   4  -5   0   39.36    0.85
   4  -5   0   39.03    1.14
  -4   5   0   41.16    1.61
  -4   5   0   40.32    1.02
  -4   5   0   40.19    1.13
  -4   5   0   40.56    1.00
   3  -5   0    2.27    0.41
   3  -5   0    2.78    0.26
   3  -5   0    2.56    0.34
   3  -5   0    1.99    0.44
   3  -5   0    2.77    0.55
   3  -5   0    2.78    0.33
  -3   5   0    2.68    0.52
  -3   5   0    2.82    0.36
  -3   5   0    3.24    0.33
  -3   5   0    2.87    0.36
   2  -5   0   74.54    1.44
   2  -5   0   72.44    1.61
   2  -5   0   76.35    1.63
   2  -5   0   76.64    1.52
   2  -5   0   78.98    1.99
   2  -5   0   75.17    1.99
  -2   5   0   76.65    1.96
  -2   5   0   75.42    1.56
  -2   5   0   76.98    1.48
  -2   5   0   75.47    1.57
  -2   5   0   76.46    2.02
   1  -5   0   87.81    2.06
   1  -5   0   86.51    1.81
   1  -5   0   86.78    1.87
   1  -5   0   88.05    1.69
   1  -5   0   88.38    1.63
  -1   5   0   86.34    1.71
  -1   5   0   80.75    2.09
  -1   5   0   87.02    1.74
   0  -5   0   29.42    0.98
   0  -5   0   27.92    0.68
   0  -5   0   28.93    0.85
   0  -5   0   30.10    0.98
   0  -5   0   29.64    0.76
   0  -5   0   28.20    0.99
   0  -5   0   28.90    0.91
   0   5   0   28.94    1.18
   0   5   0   29.68    0.91
   0   5   0   28.66    0.82
   0   5   0   27.96    1.17
  -1  -5   0   94.22    2.05
  -1  -5   0   91.14    1.79
  -1  -5   0   93.69    1.85
  -1  -5   0   91.61    1.90
  -1  -5   0   92.12    2.17
   1   5   0   91.63    1.81
   1   5   0   92.27    2.38
   1   5   0   92.61    1.97
  -2  -5   0    8.54    0.90
  -2  -5   0    8.69    0.53
  -2  -5   0    7.78    0.68
  -2  -5   0    9.46    0.83
  -2  -5   0    8.76    0.53
  -2  -5   0   10.05    0.65
   2   5   0    9.83    0.69
   2   5   0    8.84    0.68
   2   5   0    9.11    0.50
   2   5   0    9.67    0.36
  -3  -5   0    0.92    0.39
  -3  -5   0    1.68    0.58
  -3  -5   0    2.75    0.33
  -3  -5   0    2.20    0.56
  -3  -5   0    2.29    0.47
  -3  -5   0    1.68    0.34
   3   5   0    1.95    0.46
   3   5   0    1.83    0.45
   3   5   0    2.01    0.26
  -4  -5   0   43.45    1.24
  -4  -5   0   44.59    1.39
  -4  -5   0   45.97    2.00
  -4  -5   0   42.94    1.61
  -4  -5   0   45.03    1.07
   4   5   0   45.19    1.46
   4   5   0   44.41    0.98
   4   5   0   45.51    1.60
  -5  -5   0   10.85    0.90
  -5  -5   0   10.02    0.67
  -5  -5   0    9.20    1.14
  -5  -5   0    9.01    0.55
  -5  -5   0    9.63    1.11
  -5  -5   0    8.88    0.75
   5   5   0    9.31    0.76
   5   5   0    9.48    0.47
   5   5   0    8.15    0.92
  -6  -5   0    0.78    0.31
  -6  -5   0    1.18    0.73
  -6  -5   0    0.76    0.47
  -6  -5   0    1.38    0.41
  -6  -5   0    1.36    0.56
  -6  -5   0    0.01    0.80
   6   5   0    0.75    0.27
   6   5   0   -0.20    0.67
   6   5   0    0.97    0.58
  -7  -5   0    5.93    0.76
  -7  -5   0    6.01    0.41
  -7  -5   0    5.05    0.80
  -7  -5   0    4.56    1.17
  -7  -5   0    4.95    0.69
  -7  -5   0    5.12    0.59
   7   5   0    7.55    1.03
   7   5   0    5.59    0.46
   7   5   0    6.12    1.05
  -8  -5   0   -0.04    0.44
  -8  -5   0   -0.56    0.76
  -8  -5   0    0.57    0.60
  -8  -5   0   -0.36    0.51
  -8  -5   0    0.58    1.07
   8   5   0    0.68    0.65
   8   5   0    1.79    0.85
   8   5   0    0.62    0.37
  -9  -5   0    0.25    0.49
  -9  -5   0    0.80    0.89
  -9  -5   0    0.22    0.47
  -9  -5   0   -0.02    0.58
   9   5   0   -0.28    0.68
   9   5   0   -0.01    0.42
   9   5   0    1.22    1.04
 -10  -5   0    0.13    0.70
 -10  -5   0   -0.04    0.62
 -10  -5   0    0.51    0.57
 -10  -5   0    0.94    0.71
  10   5   0   -0.52    0.38
  10   5   0   -1.42    1.20
  10   5   0    0.56    0.78
 -11  -5   0    2.30    0.87
 -11  -5   0    1.76    0.80
 -11  -5   0   -0.10    0.66
  11   5   0    2.57    0.94
  14  -6   0    1.88    0.70
  14  -6   0    1.19    0.60
  14  -6   0    0.63    0.55
 -14   6   0    1.56    0.59
 -14   6   0    1.46    0.80
 -14   6   0    0.61    0.52
  13  -6   0   -0.58    0.55
  13  -6   0    0.28    0.71
  13  -6   0    1.25    0.68
 -13   6   0    0.65    0.53
 -13   6   0    1.44    0.55
 -13   6   0    2.11    0.74
 -13   6   0    2.00    0.78
  12  -6   0    0.50    0.51
  12  -6   0    1.01    0.68
  12  -6   0    0.80    0.63
 -12   6   0    1.38    0.49
 -12   6   0    0.83    0.62
 -12   6   0    0.40    0.47
 -12   6   0    0.29    0.55
  11  -6   0    2.55    0.61
  11  -6   0    3.30    0.66
  11  -6   0    3.06    0.73
 -11   6   0    4.21    0.68
 -11   6   0    2.73    0.41
 -11   6   0    2.17    0.54
 -11   6   0    2.23    0.55
  10  -6   0    1.35    0.61
  10  -6   0   -0.14    0.39
  10  -6   0   -0.01    0.43
 -10   6   0   -0.41    0.91
 -10   6   0    1.20    0.39
 -10   6   0    0.28    0.52
 -10   6   0    0.55    0.44
 -10   6   0    0.79    0.52
   9  -6   0    2.93    1.12
   9  -6   0    5.26    0.73
   9  -6   0    4.17    0.67
  -9   6   0    5.26    0.98
  -9   6   0    4.08    0.42
  -9   6   0    3.72    0.65
  -9   6   0    3.65    0.53
  -9   6   0    4.46    0.63
   8  -6   0    2.53    0.58
   8  -6   0    2.23    0.50
   8  -6   0    1.89    0.95
  -8   6   0    2.24    0.33
  -8   6   0    1.68    0.41
  -8   6   0    2.29    0.49
  -8   6   0    2.58    0.95
  -8   6   0    2.00    0.37
   7  -6   0    1.14    0.44
   7  -6   0   -0.15    0.43
   7  -6   0    0.62    0.82
  -7   6   0    0.64    0.41
  -7   6   0    0.63    0.20
  -7   6   0    0.84    0.51
  -7   6   0    0.64    0.30
  -7   6   0    0.63    0.37
  -7   6   0    0.10    0.29
   6  -6   0    0.34    0.40
   6  -6   0    1.35    0.73
   6  -6   0    0.86    0.41
  -6   6   0    0.40    0.47
  -6   6   0    1.08    0.29
  -6   6   0    1.19    0.27
  -6   6   0    1.34    0.40
  -6   6   0    0.58    0.20
  -6   6   0    0.59    0.33
   5  -6   0   23.11    1.48
   5  -6   0   22.29    0.91
   5  -6   0   23.14    0.96
  -5   6   0   23.48    0.82
  -5   6   0   22.68    0.87
  -5   6   0   24.62    1.45
  -5   6   0   23.03    0.80
   4  -6   0   24.79    1.40
   4  -6   0   25.48    0.88
   4  -6   0   25.72    0.83
   4  -6   0   23.94    0.96
   4  -6   0   24.70    0.65
  -4   6   0   23.50    1.31
  -4   6   0   24.73    0.91
  -4   6   0   25.00    0.77
  -4   6   0   24.93    0.79
   3  -6   0    0.91    0.27
   3  -6   0    1.28    0.22
   3  -6   0    0.42    0.45
   3  -6   0    1.15    0.31
   3  -6   0    1.61    0.33
  -3   6   0    0.64    0.42
  -3   6   0    1.24    0.28
  -3   6   0    0.38    0.30
  -3   6   0    1.07    0.23
   2  -6   0   27.59    1.20
   2  -6   0   26.01    0.96
   2  -6   0   25.14    1.26
   2  -6   0   26.00    0.79
   2  -6   0   26.12    0.92
   2  -6   0   26.46    0.75
  -2   6   0   26.04    1.26
  -2   6   0   26.24    0.88
  -2   6   0   25.70    0.73
  -2   6   0   25.78    1.21
  -2   6   0   26.21    0.81
   1  -6   0    2.37    0.28
   1  -6   0    2.04    0.42
   1  -6   0    2.26    0.41
   1  -6   0    2.35    0.32
   1  -6   0    2.37    0.41
  -1   6   0    2.43    0.46
  -1   6   0    2.10    0.36
  -1   6   0    2.12    0.34
   0  -6   0    5.59    0.59
   0  -6   0    5.94    0.65
   0  -6   0    5.06    0.41
   0  -6   0    4.52    0.33
   0  -6   0    4.23    0.39
   0  -6   0    4.38    0.64
   0  -6   0    5.41    0.63
   0   6   0    5.05    0.48
   0   6   0    4.54    0.53
   0   6   0    5.45    0.75
  -1  -6   0   54.96    1.53
  -1  -6   0   52.98    1.66
  -1  -6   0   54.48    1.38
  -1  -6   0   53.49    1.09
  -1  -6   0   53.67    1.34
  -1  -6   0   53.63    1.26
  -1  -6   0   52.04    1.48
   1   6   0   50.84    1.26
   1   6   0   53.86    1.45
  -2  -6   0   22.18    0.83
  -2  -6   0   22.25    0.92
  -2  -6   0   19.76    1.16
  -2  -6   0   20.43    0.99
  -2  -6   0   20.31    0.79
   2   6   0   21.71    0.98
   2   6   0   20.65    0.79
  -3  -6   0   34.48    1.54
  -3  -6   0   35.56    1.08
  -3  -6   0   36.00    1.34
  -3  -6   0   34.52    1.73
  -3  -6   0   34.84    1.10
  -3  -6   0   35.29    1.24
   3   6   0   34.25    0.79
   3   6   0   35.13    1.05
   3   6   0   33.63    1.30
   3   6   0   33.57    1.20
  -4  -6   0   26.45    0.87
  -4  -6   0   24.59    1.68
  -4  -6   0   25.23    1.32
  -4  -6   0   26.09    1.17
  -4  -6   0   25.48    1.04
   4   6   0   27.04    0.71
   4   6   0   26.88    1.30
   4   6   0   26.31    1.13
  -5  -6   0    3.99    0.90
  -5  -6   0    4.30    0.45
  -5  -6   0    3.29    0.79
  -5  -6   0    3.04    0.60
  -5  -6   0    2.98    0.53
   5   6   0    2.92    0.71
   5   6   0    3.42    0.36
   5   6   0    3.02    0.67
  -6  -6   0    0.60    0.47
  -6  -6   0    0.73    0.55
  -6  -6   0    2.21    0.93
  -6  -6   0    0.34    0.72
   6   6   0    0.51    0.72
   6   6   0    1.21    0.64
   6   6   0    1.70    0.32
  -7  -6   0    1.77    0.66
  -7  -6   0    1.16    0.84
  -7  -6   0    2.04    0.60
  -7  -6   0    1.31    1.06
   7   6   0    2.69    0.37
   7   6   0    3.72    0.95
   7   6   0    4.21    0.80
  -8  -6   0    1.13    0.61
  -8  -6   0    2.06    0.92
  -8  -6   0    1.13    0.51
   8   6   0   -0.20    0.83
   8   6   0    1.40    0.37
   8   6   0    1.14    0.75
  -9  -6   0    0.49    0.63
  -9  -6   0    0.67    0.95
  -9  -6   0    0.67    0.70
   9   6   0    0.46    0.78
   9   6   0    1.23    1.35
 -10  -6   0    0.69    0.79
 -10  -6   0    0.70    0.72
  10   6   0    0.52    0.83
  14  -7   0    0.95    0.68
  14  -7   0   -0.11    0.60
  14  -7   0    1.02    0.59
 -14   7   0    1.72    0.83
 -14   7   0    0.05    0.77
  13  -7   0    0.62    0.73
  13  -7   0   -0.28    0.56
  13  -7   0    0.91    0.59
 -13   7   0   -1.24    0.59
 -13   7   0   -0.34    0.68
 -13   7   0   -0.27    0.35
  12  -7   0    0.84    0.71
  12  -7   0    1.33    0.53
  12  -7   0    1.50    0.59
 -12   7   0    2.37    0.39
 -12   7   0    2.24    0.69
 -12   7   0    2.10    0.77
 -12   7   0    3.56    0.69
  11  -7   0    0.64    0.51
  11  -7   0    1.67    0.54
  11  -7   0    1.30    0.49
 -11   7   0    0.37    0.61
 -11   7   0    1.37    0.41
 -11   7   0    0.94    0.55
 -11   7   0    0.94    0.46
  10  -7   0    4.44    0.73
  10  -7   0    5.00    0.68
 -10   7   0    4.34    0.44
 -10   7   0    5.17    0.68
 -10   7   0    4.36    0.58
 -10   7   0    4.58    0.67
   9  -7   0    4.03    0.69
   9  -7   0    3.73    0.62
   9  -7   0    3.85    1.18
  -9   7   0    4.20    0.57
  -9   7   0    4.12    0.61
  -9   7   0    4.21    0.47
  -9   7   0    4.08    0.67
  -9   7   0    2.96    1.10
   8  -7   0   28.43    1.24
   8  -7   0   28.61    2.19
   8  -7   0   28.19    1.27
  -8   7   0   28.75    1.03
  -8   7   0   28.36    0.80
  -8   7   0   29.14    1.00
  -8   7   0   26.77    1.13
  -8   7   0   28.19    1.27
  -8   7   0   27.66    2.04
   7  -7   0    0.24    0.45
   7  -7   0    0.16    0.33
   7  -7   0   -0.49    0.78
  -7   7   0   -0.21    0.71
  -7   7   0   -0.07    0.42
  -7   7   0    0.14    0.30
  -7   7   0    0.46    0.26
  -7   7   0   -0.23    0.35
  -7   7   0    0.29    0.22
   6  -7   0    8.88    0.78
   6  -7   0    8.88    1.38
   6  -7   0    8.02    0.65
  -6   7   0    7.58    0.50
  -6   7   0    7.30    0.56
  -6   7   0    6.93    0.73
  -6   7   0    6.36    0.58
  -6   7   0    7.70    0.43
  -6   7   0    6.83    0.98
   5  -7   0   11.54    0.73
   5  -7   0   13.56    0.79
   5  -7   0   12.55    0.51
   5  -7   0   12.04    1.29
  -5   7   0   12.08    0.79
  -5   7   0   12.58    1.20
  -5   7   0   12.78    0.64
  -5   7   0   12.22    0.64
   4  -7   0   12.21    0.71
   4  -7   0   11.66    0.69
   4  -7   0   11.47    0.62
   4  -7   0   11.94    1.15
   4  -7   0   11.39    0.52
  -4   7   0   11.02    0.73
  -4   7   0   11.31    0.62
  -4   7   0   13.03    1.11
  -4   7   0   11.42    0.57
   3  -7   0    7.32    0.56
   3  -7   0    6.62    0.57
   3  -7   0    7.38    0.90
   3  -7   0    6.44    0.72
   3  -7   0    6.20    0.43
  -3   7   0    7.85    0.90
  -3   7   0    6.40    0.51
  -3   7   0    7.02    0.54
  -3   7   0    6.84    0.44
   2  -7   0    2.05    0.46
   2  -7   0    1.64    0.56
   2  -7   0    1.23    0.38
   2  -7   0    1.22    0.31
   2  -7   0    1.41    0.28
  -2   7   0    1.38    0.30
  -2   7   0    1.51    0.35
  -2   7   0    2.00    0.58
  -2   7   0    1.54    0.37
   1  -7   0    2.27    0.35
   1  -7   0    2.56    0.31
   1  -7   0    2.63    0.53
   1  -7   0    1.96    0.47
   1  -7   0    2.15    0.44
   1  -7   0    2.46    0.47
  -1   7   0    2.49    0.61
  -1   7   0    2.68    0.40
  -1   7   0    2.18    0.40
   0  -7   0    0.20    0.39
   0  -7   0    0.39    0.29
   0  -7   0    0.22    0.40
   0  -7   0    0.27    0.44
   0  -7   0    0.84    0.37
   0  -7   0   -0.46    0.30
   0  -7   0    0.48    0.21
   0   7   0    0.56    0.37
   0   7   0    0.37    0.51
   0   7   0    0.37    0.32
  -1  -7   0   34.43    1.26
  -1  -7   0   34.22    1.09
  -1  -7   0   36.01    1.15
  -1  -7   0   34.18    1.01
  -1  -7   0   35.85    1.45
  -1  -7   0   34.39    1.26
  -1  -7   0   34.72    0.85
   1   7   0   32.17    1.21
   1   7   0   35.20    1.07
   1   7   0   33.86    1.56
  -2  -7   0    5.66    0.66
  -2  -7   0    5.93    0.75
  -2  -7   0    4.71    0.55
  -2  -7   0    5.06    0.38
  -2  -7   0    5.19    0.78
  -2  -7   0    4.63    0.57
  -2  -7   0    5.70    0.76
   2   7   0    4.72    0.63
   2   7   0    6.06    0.60
  -3  -7   0   70.38    1.90
  -3  -7   0   67.69    1.98
  -3  -7   0   69.09    2.32
  -3  -7   0   72.59    1.76
  -3  -7   0   71.22    1.67
   3   7   0   69.25    1.91
   3   7   0   69.42    1.69
  -4  -7   0    3.21    0.60
  -4  -7   0    4.68    0.91
  -4  -7   0    4.88    0.94
  -4  -7   0    4.31    0.65
  -4  -7   0    5.02    0.58
   4   7   0    4.97    0.70
   4   7   0    4.47    0.52
   4   7   0    4.57    0.64
  -5  -7   0    2.11    0.42
  -5  -7   0    0.67    0.58
  -5  -7   0    1.04    0.49
  -5  -7   0    1.25    0.79
  -5  -7   0    1.95    0.95
   5   7   0    1.88    0.26
   5   7   0    2.44    0.67
   5   7   0    1.45    0.54
  -6  -7   0    3.23    0.59
  -6  -7   0    3.46    0.43
  -6  -7   0    5.08    0.69
  -6  -7   0    3.54    0.95
  -6  -7   0    2.86    1.15
   6   7   0    3.61    0.44
   6   7   0    2.97    0.73
   6   7   0    3.86    0.87
  -7  -7   0    1.65    0.68
  -7  -7   0    0.87    0.93
  -7  -7   0    2.71    0.64
   7   7   0    1.22    0.74
   7   7   0    2.44    0.34
   7   7   0    2.24    0.96
  -8  -7   0    3.15    0.80
  -8  -7   0    3.25    1.11
  -8  -7   0    3.80    0.76
   8   7   0    2.71    0.86
   8   7   0    3.03    1.17
  -9  -7   0    0.09    0.54
  -9  -7   0   -0.43    0.48
   9   7   0    0.06    0.56
  13  -8   0    0.64    0.65
  13  -8   0    0.02    0.73
  13  -8   0    0.61    0.56
 -13   8   0    0.23    0.52
 -13   8   0    0.39    0.70
  12  -8   0   -0.20    0.48
  12  -8   0    0.46    0.68
  12  -8   0   -0.12    0.58
 -12   8   0    0.00    0.58
 -12   8   0   -0.56    0.43
 -12   8   0   -0.18    0.60
  11  -8   0    0.93    0.56
  11  -8   0    0.19    0.65
 -11   8   0    0.43    0.57
 -11   8   0    0.82    0.66
 -11   8   0    0.16    0.54
 -11   8   0    1.02    0.35
  10  -8   0    9.90    1.09
  10  -8   0   11.54    0.87
 -10   8   0   10.07    1.07
 -10   8   0    9.80    0.78
 -10   8   0   10.44    0.97
 -10   8   0   10.55    0.57
   9  -8   0    3.41    0.91
   9  -8   0    5.13    0.72
   9  -8   0    4.73    0.63
  -9   8   0    3.35    1.13
  -9   8   0    5.22    0.75
  -9   8   0    6.28    0.70
  -9   8   0    4.85    0.63
  -9   8   0    5.39    0.66
  -9   8   0    5.15    0.48
   8  -8   0   21.71    1.21
   8  -8   0   23.19    2.08
   8  -8   0   20.64    1.19
  -8   8   0   20.96    1.06
  -8   8   0   21.05    0.94
  -8   8   0   21.90    0.87
  -8   8   0   20.98    1.98
  -8   8   0   21.43    1.04
  -8   8   0   22.78    0.70
   7  -8   0   42.21    1.48
   7  -8   0   42.97    1.53
   7  -8   0   42.35    2.34
  -7   8   0   39.85    1.47
  -7   8   0   42.13    2.30
  -7   8   0   42.69    1.01
  -7   8   0   40.79    1.29
  -7   8   0   42.02    1.24
  -7   8   0   42.53    1.19
   6  -8   0   12.94    1.52
   6  -8   0   10.26    0.72
   6  -8   0   11.91    0.95
  -6   8   0   11.46    0.88
  -6   8   0   11.25    0.70
  -6   8   0   11.42    1.38
  -6   8   0   11.68    0.75
   5  -8   0   14.47    0.57
   5  -8   0   15.10    0.87
   5  -8   0   15.24    0.73
   5  -8   0   14.98    1.43
   5  -8   0   14.95    0.99
  -5   8   0   13.36    0.72
  -5   8   0   14.05    0.69
  -5   8   0   16.03    1.36
  -5   8   0   13.01    0.88
   4  -8   0    8.64    1.13
   4  -8   0    9.49    0.70
   4  -8   0    6.98    0.62
   4  -8   0    6.79    0.51
   4  -8   0    9.48    0.86
  -4   8   0    8.51    0.75
  -4   8   0    7.77    0.53
  -4   8   0    9.16    1.08
  -4   8   0    8.65    0.63
   3  -8   0    3.38    0.44
   3  -8   0    3.34    0.45
   3  -8   0    3.33    0.66
   3  -8   0    3.71    0.50
   3  -8   0    3.12    0.57
  -3   8   0    3.72    0.68
  -3   8   0    3.43    0.49
  -3   8   0    4.22    0.47
  -3   8   0    3.93    0.47
   2  -8   0    2.27    0.55
   2  -8   0    2.60    0.63
   2  -8   0    1.15    0.34
   2  -8   0    1.07    0.32
   2  -8   0    1.56    0.47
  -2   8   0    1.49    0.41
  -2   8   0    1.49    0.34
  -2   8   0    1.55    0.40
  -2   8   0    0.39    0.48
   1  -8   0    1.88    0.51
   1  -8   0    1.75    0.52
   1  -8   0    2.03    0.39
   1  -8   0    2.12    0.39
   1  -8   0    1.95    0.52
  -1   8   0    2.03    0.65
  -1   8   0    2.31    0.44
  -1   8   0    1.73    0.44
   0  -8   0    1.18    0.32
   0  -8   0    1.89    0.57
   0  -8   0    0.24    0.47
   0  -8   0    1.21    0.41
   0  -8   0    1.58    0.32
   0  -8   0    1.85    0.51
   0  -8   0    1.16    0.50
   0   8   0    1.43    0.47
   0   8   0    0.87    0.38
   0   8   0    2.26    0.59
  -1  -8   0   19.81    0.83
  -1  -8   0   21.33    0.68
  -1  -8   0   19.00    0.99
  -1  -8   0   19.94    1.06
  -1  -8   0   22.37    1.32
  -1  -8   0   20.71    1.00
  -1  -8   0   18.83    0.98
   1   8   0   17.78    1.03
   1   8   0   17.38    1.35
   1   8   0   19.82    0.90
  -2  -8   0   12.32    0.96
  -2  -8   0   14.72    0.79
  -2  -8   0   14.98    0.87
  -2  -8   0   14.08    0.53
  -2  -8   0   14.27    0.84
  -2  -8   0   13.39    1.20
  -2  -8   0   12.37    0.95
   2   8   0   13.81    0.81
   2   8   0   13.75    1.03
  -3  -8   0    6.16    0.38
  -3  -8   0    7.09    0.73
  -3  -8   0    5.93    0.85
  -3  -8   0    5.62    0.68
  -3  -8   0    4.98    0.57
  -3  -8   0    6.06    0.93
   3   8   0    5.20    0.63
   3   8   0    5.49    0.72
  -4  -8   0    1.40    0.81
  -4  -8   0    1.04    0.48
  -4  -8   0    0.50    0.48
  -4  -8   0    1.63    0.60
   4   8   0    0.71    0.52
   4   8   0    1.31    0.62
  -5  -8   0    4.87    0.85
  -5  -8   0    5.65    0.73
  -5  -8   0    4.51    0.65
  -5  -8   0    6.56    0.79
   5   8   0    6.17    0.86
   5   8   0    6.08    0.77
  -6  -8   0   -0.55    0.60
  -6  -8   0    1.64    0.42
  -6  -8   0   -2.45    1.12
  -6  -8   0    0.40    0.62
  -6  -8   0    0.03    0.53
   6   8   0   -1.21    0.61
   6   8   0    0.53    0.48
  -7  -8   0    1.17    0.52
  -7  -8   0    1.71    0.64
  -7  -8   0    2.11    0.81
   7   8   0    1.24    0.77
   7   8   0    0.15    0.51
  -8  -8   0    0.74    0.66
  -8  -8   0    1.19    0.71
   8   8   0   -1.56    0.65
   8   8   0    0.62    0.81
  13  -9   0    2.72    0.62
  13  -9   0    1.68    0.76
  13  -9   0    2.51    0.65
 -13   9   0    2.95    0.89
 -13   9   0    3.62    0.81
  12  -9   0    0.31    0.63
  12  -9   0    0.14    0.61
  12  -9   0    0.87    0.76
 -12   9   0    0.04    0.69
 -12   9   0    0.22    0.60
  11  -9   0   -0.22    0.66
  11  -9   0    1.34    0.62
 -11   9   0    0.67    0.59
 -11   9   0    0.46    0.66
  10  -9   0    1.23    0.68
  10  -9   0    0.51    0.44
 -10   9   0    0.81    0.64
 -10   9   0    0.17    0.44
 -10   9   0    0.81    0.55
 -10   9   0    1.44    0.31
   9  -9   0    2.86    0.55
   9  -9   0    2.72    0.69
  -9   9   0    3.30    0.44
  -9   9   0    2.62    0.35
  -9   9   0    2.70    0.67
  -9   9   0    3.14    0.53
  -9   9   0    2.44    0.57
  -9   9   0    1.74    1.09
   8  -9   0    3.92    0.95
   8  -9   0    3.91    0.59
   8  -9   0    3.16    0.66
  -8   9   0    4.23    0.42
  -8   9   0    3.41    0.52
  -8   9   0    3.40    0.56
  -8   9   0    2.25    0.98
  -8   9   0    3.14    0.63
  -8   9   0    3.48    0.45
   7  -9   0   24.27    1.21
   7  -9   0   24.04    1.29
   7  -9   0   26.00    2.07
  -7   9   0   23.62    1.08
  -7   9   0   24.46    1.09
  -7   9   0   22.39    1.20
  -7   9   0   23.65    0.76
  -7   9   0   24.73    0.96
  -7   9   0   24.13    1.91
   6  -9   0   29.17    1.35
   6  -9   0   27.08    1.09
   6  -9   0   30.53    2.03
  -6   9   0   30.62    1.16
  -6   9   0   30.96    1.21
  -6   9   0   26.97    1.02
  -6   9   0   29.07    1.91
   5  -9   0    4.16    0.59
   5  -9   0    3.13    0.42
   5  -9   0    4.13    0.51
   5  -9   0    2.53    0.86
   5  -9   0    3.34    0.54
  -5   9   0    4.86    0.53
  -5   9   0    3.02    0.58
  -5   9   0    3.61    0.54
  -5   9   0    4.00    0.88
   4  -9   0    6.43    0.93
   4  -9   0    8.53    0.74
   4  -9   0    7.80    0.92
   4  -9   0    8.00    0.84
   4  -9   0    7.83    0.54
  -4   9   0    6.80    0.67
  -4   9   0    7.69    0.64
  -4   9   0    7.32    0.78
  -4   9   0    9.28    1.20
   3  -9   0    4.11    0.67
   3  -9   0    3.63    0.73
   3  -9   0    4.22    0.44
   3  -9   0    4.32    0.50
   3  -9   0    3.82    0.57
  -3   9   0    4.19    0.76
  -3   9   0    3.72    0.56
  -3   9   0    3.64    0.52
  -3   9   0    4.36    0.53
   2  -9   0    0.83    0.43
   2  -9   0    0.74    0.65
   2  -9   0    0.23    0.33
   2  -9   0    0.78    0.49
   2  -9   0   -0.06    0.51
  -2   9   0    0.39    0.30
  -2   9   0    0.39    0.31
  -2   9   0    0.37    0.28
  -2   9   0   -0.27    0.52
   1  -9   0    0.64    0.38
   1  -9   0    0.12    0.47
   1  -9   0   -0.24    0.34
   1  -9   0    0.79    0.53
   1  -9   0   -0.14    0.48
  -1   9   0    0.34    0.40
  -1   9   0    1.09    0.47
  -1   9   0    1.60    0.73
   0  -9   0    1.12    0.35
   0  -9   0    1.17    0.35
   0  -9   0    0.91    0.46
   0  -9   0    1.17    0.35
   0  -9   0    1.25    0.59
   0  -9   0    1.20    0.41
   0   9   0    2.17    0.65
   0   9   0    0.82    0.38
   0   9   0    1.85    0.46
  -1  -9   0    5.64    0.64
  -1  -9   0    5.17    0.60
  -1  -9   0    4.94    0.66
  -1  -9   0    6.62    0.49
  -1  -9   0    5.74    0.84
  -1  -9   0    4.88    0.65
   1   9   0    3.93    0.80
   1   9   0    4.62    0.57
   1   9   0    5.09    0.68
  -2  -9   0    4.26    0.88
  -2  -9   0    4.70    0.67
  -2  -9   0    5.39    0.67
  -2  -9   0    5.38    0.41
  -2  -9   0    4.57    0.68
  -2  -9   0    4.92    0.64
  -2  -9   0    4.54    0.75
   2   9   0    6.26    0.72
   2   9   0    5.04    0.60
   2   9   0    5.32    0.94
  -3  -9   0    1.12    0.77
  -3  -9   0    0.71    0.47
  -3  -9   0    0.33    0.51
  -3  -9   0    0.44    0.43
  -3  -9   0    0.81    0.56
  -3  -9   0    0.41    0.23
   3   9   0    1.00    0.62
   3   9   0    0.72    0.44
  -4  -9   0    5.09    0.66
  -4  -9   0    3.53    0.73
  -4  -9   0    4.88    0.66
  -4  -9   0    7.23    0.89
  -4  -9   0    4.03    0.96
   4   9   0    3.87    0.59
   4   9   0    4.83    0.84
  -5  -9   0    2.54    0.47
  -5  -9   0    3.77    0.65
  -5  -9   0    3.27    0.77
  -5  -9   0    3.06    1.00
   5   9   0    2.12    0.54
   5   9   0    2.91    0.63
  -6  -9   0    0.26    0.95
  -6  -9   0    0.27    0.67
  -6  -9   0    0.31    0.58
   6   9   0    1.18    0.54
   6   9   0    0.24    0.73
  -7  -9   0    4.51    0.91
  -7  -9   0    4.11    0.81
   7   9   0    3.41    0.65
   7   9   0    4.61    0.98
  13 -10   0   -0.33    0.55
  13 -10   0   -0.37    0.75
  13 -10   0   -0.21    0.74
 -13  10   0    1.79    0.75
 -13  10   0    1.33    0.80
  12 -10   0    0.84    0.57
  12 -10   0    0.08    0.66
 -12  10   0   -0.22    0.71
 -12  10   0   -0.39    0.59
  11 -10   0    1.50    0.71
  11 -10   0    0.81    0.74
 -11  10   0    1.68    0.74
 -11  10   0    0.35    0.61
  10 -10   0   -0.48    0.64
  10 -10   0    0.57    0.66
 -10  10   0   -0.57    0.49
 -10  10   0    0.74    0.50
 -10  10   0    0.21    0.62
   9 -10   0    0.92    0.67
   9 -10   0    0.27    0.62
  -9  10   0   -0.41    0.99
  -9  10   0    0.66    0.59
  -9  10   0    1.55    0.43
  -9  10   0    1.69    0.49
  -9  10   0   -0.27    0.56
  -9  10   0    1.04    0.29
   8 -10   0    3.51    0.93
   8 -10   0    2.09    0.70
   8 -10   0    3.29    0.68
  -8  10   0    2.22    0.51
  -8  10   0    3.76    0.71
  -8  10   0    2.41    0.59
  -8  10   0    2.93    1.13
  -8  10   0    3.07    0.35
  -8  10   0    4.02    0.49
   7 -10   0    6.51    0.77
   7 -10   0    5.69    0.82
   7 -10   0    7.10    1.32
  -7  10   0    5.96    0.72
  -7  10   0    4.20    1.06
  -7  10   0    6.84    0.74
  -7  10   0    6.16    0.69
  -7  10   0    5.56    0.70
   6 -10   0    5.18    1.11
   6 -10   0    3.82    0.64
   6 -10   0    3.03    0.70
   6 -10   0    3.86    0.45
  -6  10   0    3.60    0.54
  -6  10   0    4.28    0.56
  -6  10   0    4.49    0.98
  -6  10   0    4.06    0.68
   5 -10   0    2.89    0.53
   5 -10   0    3.20    0.44
   5 -10   0    1.97    0.65
   5 -10   0    2.67    0.57
   5 -10   0    3.73    0.93
  -5  10   0    2.24    0.57
  -5  10   0    2.91    0.88
  -5  10   0    2.94    0.51
  -5  10   0    2.92    0.48
   4 -10   0    4.21    0.88
   4 -10   0    2.23    0.66
   4 -10   0    3.13    0.53
   4 -10   0    2.90    0.55
   4 -10   0    3.51    0.43
  -4  10   0    3.40    0.86
  -4  10   0    3.54    0.59
  -4  10   0    3.15    0.54
  -4  10   0    3.32    0.48
   3 -10   0    8.66    0.68
   3 -10   0    8.09    0.98
   3 -10   0    8.38    1.19
   3 -10   0    9.31    0.72
   3 -10   0    6.38    0.86
  -3  10   0    7.24    0.78
  -3  10   0    8.53    0.85
  -3  10   0    8.11    0.64
  -3  10   0    8.14    1.24
   2 -10   0    7.09    1.01
   2 -10   0    5.68    0.74
   2 -10   0    5.87    0.78
   2 -10   0    5.58    0.70
   2 -10   0    5.16    0.57
  -2  10   0    5.28    0.88
  -2  10   0    4.33    0.61
  -2  10   0    5.06    0.56
  -2  10   0    4.61    0.64
   1 -10   0    1.42    0.61
   1 -10   0    0.58    0.42
   1 -10   0    1.24    0.34
   1 -10   0    0.69    0.59
   1 -10   0    0.42    0.61
  -1  10   0    1.02    0.50
  -1  10   0    0.65    0.67
  -1  10   0    1.41    0.49
   0 -10   0    0.65    0.58
   0 -10   0    0.53    0.33
   0 -10   0    1.02    0.48
   0 -10   0    0.23    0.55
   0 -10   0    1.36    0.64
   0  10   0    0.98    0.54
   0  10   0   -0.03    0.43
   0  10   0    0.29    0.70
  -1 -10   0    1.78    0.57
  -1 -10   0    2.06    0.57
  -1 -10   0    1.37    0.57
  -1 -10   0    1.23    0.44
  -1 -10   0    2.09    0.73
  -1 -10   0    1.36    0.32
   1  10   0    2.05    0.95
   1  10   0    2.49    0.64
   1  10   0    1.70    0.50
  -2 -10   0    3.26    0.63
  -2 -10   0    2.63    0.32
  -2 -10   0    1.58    0.47
  -2 -10   0    3.11    0.63
  -2 -10   0    2.23    0.85
  -2 -10   0    2.41    0.63
   2  10   0    2.87    0.56
   2  10   0    2.60    0.95
   2  10   0    2.98    0.70
  -3 -10   0    0.55    0.48
  -3 -10   0   -0.35    0.56
  -3 -10   0    0.97    0.63
  -3 -10   0    0.45    0.84
  -3 -10   0    0.19    0.58
   3  10   0    0.10    0.58
   3  10   0    0.05    0.60
   3  10   0    1.19    1.02
  -4 -10   0   -0.14    0.62
  -4 -10   0    2.49    0.98
  -4 -10   0    1.61    0.61
   4  10   0    0.31    0.69
   4  10   0    0.41    1.30
   4  10   0    0.65    0.50
  -5 -10   0    0.18    0.56
  -5 -10   0    0.43    1.00
  -5 -10   0    1.18    0.46
  -5 -10   0    1.06    0.70
   5  10   0    1.07    0.80
   5  10   0    1.16    0.55
  -6 -10   0    0.22    0.55
  -6 -10   0    0.17    0.64
   6  10   0    0.25    0.58
   6  10   0    0.04    0.80
  12 -11   0    0.47    0.56
  12 -11   0   -0.24    0.73
 -12  11   0    0.38    0.68
 -12  11   0    0.04    0.54
  11 -11   0    1.25    0.77
  11 -11   0   -0.09    0.73
 -11  11   0    0.30    0.50
 -11  11   0    1.94    0.64
  10 -11   0    0.28    0.69
  10 -11   0    0.91    0.56
 -10  11   0   -0.31    0.61
 -10  11   0   -0.78    0.48
 -10  11   0    0.45    0.49
   9 -11   0    1.20    0.74
   9 -11   0    0.99    0.67
  -9  11   0    1.34    0.52
  -9  11   0    0.70    0.51
  -9  11   0    1.02    0.50
   8 -11   0    0.69    0.61
   8 -11   0    0.90    0.70
  -8  11   0    1.27    0.31
  -8  11   0    1.39    0.60
  -8  11   0    1.21    0.65
  -8  11   0    0.13    1.09
  -8  11   0    1.51    0.50
  -8  11   0    0.78    0.44
   7 -11   0    0.23    0.55
   7 -11   0    3.07    1.19
   7 -11   0    1.57    0.70
  -7  11   0    1.74    1.06
  -7  11   0    0.03    0.57
  -7  11   0    1.09    0.53
  -7  11   0    0.54    0.56
   6 -11   0    7.08    0.84
   6 -11   0    7.45    0.90
   6 -11   0    7.49    0.67
   6 -11   0    6.36    1.19
  -6  11   0    7.12    0.95
  -6  11   0    7.11    0.79
  -6  11   0    7.24    0.68
  -6  11   0    6.19    1.33
   5 -11   0    1.00    1.08
   5 -11   0    2.22    0.57
   5 -11   0    1.60    0.39
   5 -11   0    1.45    0.68
   5 -11   0    1.58    0.54
  -5  11   0    1.27    1.04
  -5  11   0    1.02    0.55
  -5  11   0    1.26    0.50
  -5  11   0    1.29    0.47
   4 -11   0    0.37    0.48
   4 -11   0   -0.18    0.49
   4 -11   0   -0.02    0.60
   4 -11   0    1.02    0.40
   4 -11   0   -0.14    0.77
  -4  11   0    0.85    0.39
  -4  11   0    0.57    0.83
  -4  11   0   -0.05    0.45
  -4  11   0    0.93    0.43
   3 -11   0    1.78    0.91
   3 -11   0    1.63    0.47
   3 -11   0    2.35    0.55
   3 -11   0    1.96    0.54
   3 -11   0    0.73    0.60
  -3  11   0    1.50    0.83
  -3  11   0    2.47    0.46
  -3  11   0    3.02    0.60
  -3  11   0    1.74    0.54
   2 -11   0    4.45    0.80
   2 -11   0    6.95    1.10
   2 -11   0    4.58    0.52
   2 -11   0    3.39    0.56
   2 -11   0    4.73    0.76
  -2  11   0    4.21    0.91
  -2  11   0    4.20    0.66
  -2  11   0    4.04    0.65
  -2  11   0    5.59    0.61
   1 -11   0   -0.29    0.64
   1 -11   0    0.73    0.59
   1 -11   0    1.95    0.45
   1 -11   0    1.90    0.71
   1 -11   0    0.93    0.49
  -1  11   0    1.38    0.58
  -1  11   0    1.78    0.99
  -1  11   0    0.84    0.51
   0 -11   0    0.80    0.71
   0 -11   0    0.15    0.57
   0 -11   0    0.69    0.59
   0 -11   0    0.62    0.49
   0 -11   0    0.74    0.38
   0  11   0    1.33    0.52
   0  11   0   -0.54    0.77
   0  11   0    0.93    0.58
  -1 -11   0    4.00    0.51
  -1 -11   0    3.85    0.71
  -1 -11   0    2.77    0.88
  -1 -11   0    3.76    0.57
  -1 -11   0    2.79    0.64
  -1 -11   0    2.44    0.60
   1  11   0    2.30    0.92
   1  11   0    3.32    0.61
   1  11   0    3.40    0.73
  -2 -11   0    7.79    1.00
  -2 -11   0    8.48    1.07
  -2 -11   0    8.74    1.08
  -2 -11   0    7.76    0.97
   2  11   0    8.24    1.15
   2  11   0    5.56    1.15
   2  11   0    8.62    0.92
  -3 -11   0    0.84    0.56
  -3 -11   0    0.33    0.51
  -3 -11   0    0.22    0.65
  -3 -11   0    2.67    0.97
   3  11   0   -2.26    1.30
   3  11   0    0.54    0.49
   3  11   0   -0.49    0.51
  -4 -11   0    1.22    0.73
  -4 -11   0   -0.17    0.63
  -4 -11   0   -0.71    0.90
  -4 -11   0    0.00    0.68
   4  11   0   -0.27    0.73
   4  11   0    0.75    0.58
  -5 -11   0    0.77    0.66
  -5 -11   0    0.24    0.78
   5  11   0    0.28    0.59
   5  11   0    0.22    0.84
  11 -12   0   -0.86    0.79
  11 -12   0   -0.67    0.74
 -11  12   0    1.28    0.78
 -11  12   0   -0.21    0.63
  10 -12   0    0.29    0.55
  10 -12   0    0.53    0.73
 -10  12   0    0.42    0.71
 -10  12   0   -1.38    0.62
   9 -12   0    0.54    0.69
   9 -12   0    0.01    0.70
  -9  12   0    0.61    0.51
  -9  12   0    0.19    0.54
  -9  12   0   -1.00    0.63
   8 -12   0    1.04    0.57
   8 -12   0    0.63    0.47
  -8  12   0    1.04    0.54
  -8  12   0   -0.11    0.55
  -8  12   0    0.15    0.66
   7 -12   0    0.67    0.71
   7 -12   0    0.56    0.60
  -7  12   0   -0.17    0.51
  -7  12   0   -1.58    1.06
  -7  12   0    0.51    0.63
  -7  12   0    0.75    0.51
   6 -12   0    4.18    0.49
   6 -12   0    2.30    1.15
   6 -12   0    4.22    0.70
   6 -12   0    3.76    0.83
  -6  12   0    3.99    0.65
  -6  12   0    3.09    0.58
  -6  12   0    5.07    0.78
  -6  12   0    3.04    1.13
   5 -12   0    0.22    0.52
   5 -12   0    0.77    0.50
   5 -12   0    0.56    0.66
   5 -12   0    0.22    0.99
   5 -12   0    1.10    0.58
  -5  12   0    0.92    0.40
  -5  12   0    0.35    0.55
  -5  12   0    1.83    0.58
  -5  12   0    2.50    1.01
   4 -12   0    0.37    1.07
   4 -12   0    0.95    0.62
   4 -12   0    0.52    0.44
   4 -12   0    0.54    0.51
   4 -12   0    1.37    0.72
  -4  12   0    0.18    0.54
  -4  12   0    1.07    0.95
  -4  12   0    1.49    0.55
  -4  12   0    0.93    0.47
   3 -12   0    2.91    0.55
   3 -12   0    2.65    1.01
   3 -12   0    4.04    0.68
   3 -12   0    4.15    0.66
   3 -12   0    4.04    0.88
  -3  12   0    2.95    0.65
  -3  12   0    3.51    0.53
  -3  12   0    2.92    0.97
  -3  12   0    3.30    0.65
   2 -12   0    0.04    0.83
   2 -12   0    0.23    0.49
   2 -12   0    0.29    0.42
   2 -12   0    0.32    0.64
   2 -12   0    1.23    0.71
  -2  12   0    3.35    1.12
  -2  12   0    0.16    0.53
  -2  12   0    1.75    0.50
  -2  12   0    1.15    0.58
   1 -12   0    4.00    0.83
   1 -12   0    5.96    1.02
   1 -12   0    4.77    0.55
   1 -12   0    5.43    0.82
   1 -12   0    3.92    0.66
  -1  12   0    5.66    0.75
  -1  12   0    5.44    0.64
  -1  12   0    4.93    1.03
  -1  12   0    5.65    0.81
   0 -12   0    2.62    0.89
   0 -12   0    2.51    0.44
   0 -12   0    1.98    0.62
   0 -12   0    0.84    0.67
   0  12   0    0.47    0.99
   0  12   0    2.14    0.70
   0  12   0    3.66    0.66
  -1 -12   0    4.26    0.74
  -1 -12   0    4.96    0.82
  -1 -12   0    5.94    1.10
   1  12   0    4.56    0.68
   1  12   0    5.81    0.89
   1  12   0    4.93    1.15
  -2 -12   0    0.83    1.00
  -2 -12   0    3.04    0.77
  -2 -12   0    2.43    0.59
  -2 -12   0    0.86    0.65
   2  12   0    2.00    0.81
   2  12   0    0.28    1.39
   2  12   0    2.09    0.75
  -3 -12   0    0.10    0.60
  -3 -12   0    0.94    0.62
  -3 -12   0    1.63    1.02
  -3 -12   0   -0.25    0.71
   3  12   0   -0.23    0.59
   3  12   0    1.24    0.83
  10 -13   0    0.20    0.58
  10 -13   0    1.36    0.84
 -10  13   0    0.37    0.78
 -10  13   0    0.51    0.59
 -10  13   0    0.35    0.63
   9 -13   0    0.75    0.82
   9 -13   0    4.16    0.87
  -9  13   0    2.49    0.66
  -9  13   0    3.59    0.85
  -9  13   0    1.59    0.69
   8 -13   0    1.02    0.80
   8 -13   0    3.45    0.75
  -8  13   0    2.31    0.78
  -8  13   0    1.23    0.52
  -8  13   0    1.75    0.63
   7 -13   0    2.05    0.84
   7 -13   0    1.35    0.69
  -7  13   0    2.71    0.75
  -7  13   0    3.30    0.67
   6 -13   0    0.04    0.73
   6 -13   0    1.70    0.63
   6 -13   0   -1.18    0.49
   6 -13   0   -0.26    1.19
  -6  13   0   -0.25    1.13
  -6  13   0    0.88    0.44
  -6  13   0   -0.51    0.61
  -6  13   0    0.55    0.68
   5 -13   0    0.38    0.65
   5 -13   0    1.61    1.12
   5 -13   0   -0.25    0.72
   5 -13   0    0.18    0.67
   5 -13   0    0.26    0.46
  -5  13   0    1.24    0.65
  -5  13   0    0.43    0.59
  -5  13   0   -0.87    1.04
  -5  13   0    1.81    0.54
   4 -13   0    0.78    0.60
   4 -13   0    0.41    0.70
   4 -13   0   -0.10    1.18
   4 -13   0    0.91    0.76
   4 -13   0    0.44    0.52
  -4  13   0    1.56    0.62
  -4  13   0    1.20    0.52
  -4  13   0    1.90    1.09
  -4  13   0    0.85    0.62
   3 -13   0   -2.10    1.00
   3 -13   0    0.28    0.76
   3 -13   0    1.55    0.61
   3 -13   0    0.23    0.52
   3 -13   0    0.74    0.53
  -3  13   0    0.67    0.50
  -3  13   0    0.42    0.61
  -3  13   0    0.40    0.60
  -3  13   0   -0.15    1.04
   2 -13   0   -1.00    0.97
   2 -13   0   -0.28    0.54
   2 -13   0    0.03    0.51
   2 -13   0    0.23    0.70
  -2  13   0    2.09    0.71
  -2  13   0    2.04    0.46
  -2  13   0    1.13    0.63
  -2  13   0    2.06    1.06
   1 -13   0    0.75    0.90
   1 -13   0    1.22    0.73
   1 -13   0    0.28    0.59
  -1  13   0   -1.24    1.06
  -1  13   0    0.66    0.67
  -1  13   0    0.35    0.59
  -1  13   0   -0.57    0.52
   0 -13   0    0.91    0.97
   0 -13   0    1.57    0.73
   0 -13   0   -0.03    0.63
   0  13   0    1.52    0.65
   0  13   0    1.32    0.74
  -1 -13   0    1.13    1.00
  -1 -13   0    0.25    0.70
  -1 -13   0    0.06    0.65
   1  13   0   -0.16    0.70
   1  13   0    1.45    0.66
  -2 -13   0    1.32    0.54
  -2 -13   0    0.30    0.66
   2  13   0    0.62    0.64
   2  13   0    1.49    0.83
   8 -14   0    0.67    0.83
   8 -14   0    1.09    0.76
  -8  14   0   -0.05    0.75
  -8  14   0   -0.02    0.63
   7 -14   0    4.62    1.01
   7 -14   0    3.21    0.80
  -7  14   0    2.18    0.72
  -7  14   0    2.35    0.81
   6 -14   0    3.78    0.77
   6 -14   0    4.04    0.90
  -6  14   0    3.07    0.74
  -6  14   0    5.19    0.91
   5 -14   0   12.92    1.47
   5 -14   0   14.00    1.57
   5 -14   0   11.14    1.06
  -5  14   0   10.88    1.18
  -5  14   0   11.22    1.26
   4 -14   0   -0.94    0.96
   4 -14   0    0.23    0.82
   4 -14   0    0.77    0.68
   4 -14   0   -0.22    0.66
  -4  14   0   -0.31    0.69
  -4  14   0   -0.61    0.78
   3 -14   0    1.68    0.62
   3 -14   0    1.25    0.83
   3 -14   0    2.22    0.92
   3 -14   0    0.81    0.59
  -3  14   0    1.38    0.71
  -3  14   0    2.82    0.74
   2 -14   0    6.25    0.92
   2 -14   0    3.86    1.06
   2 -14   0    5.04    0.79
  -2  14   0    5.47    0.84
  -2  14   0    5.03    0.90
   1 -14   0    1.88    1.02
   1 -14   0    1.82    0.72
   1 -14   0    2.21    0.85
  -1  14   0    1.59    0.71
  -1  14   0    2.94    0.86
  -1  14  -1    0.90    0.65
  -1  14  -1    0.00    0.74
   1 -14   1   -0.20    0.80
   1 -14   1    0.31    0.98
   1 -14   1    0.63    0.66
  -2  14  -1    1.54    0.67
  -2  14  -1   -0.54    0.70
   2 -14   1    1.75    0.92
   2 -14   1    1.10    0.62
   2 -14   1    0.74    0.62
   2 -14   1   -0.80    0.47
  -3  14  -1    1.70    0.75
  -3  14  -1    0.46    0.66
   3 -14   1    0.45    0.82
   3 -14   1    2.45    0.61
   3 -14   1    1.57    0.86
   3 -14   1    1.85    0.60
  -4  14  -1    0.52    0.65
  -4  14  -1    0.81    0.73
   4 -14   1    0.93    0.63
   4 -14   1   -0.72    0.55
   4 -14   1    1.62    0.86
   4 -14   1    2.19    0.96
  -5  14  -1    0.15    0.68
  -5  14  -1    0.66    0.68
   5 -14   1    1.38    0.84
   5 -14   1    0.30    0.62
  -6  14  -1    0.14    0.67
  -6  14  -1    0.13    0.66
   6 -14   1   -0.22    0.78
   6 -14   1    0.85    0.68
  -7  14  -1    3.19    0.68
  -7  14  -1    3.60    0.92
   7 -14   1    3.31    0.95
   7 -14   1    3.47    0.82
  -8  14  -1    4.90    0.92
  -8  14  -1    2.82    0.78
   8 -14   1    3.01    0.84
   8 -14   1    4.25    0.99
   2  13  -1    0.90    0.61
   2  13  -1    1.33    0.83
  -2 -13   1    0.25    0.88
  -2 -13   1    0.29    0.73
  -2 -13   1    0.81    0.73
   1  13  -1   -0.48    0.56
   1  13  -1   -0.55    0.71
  -1 -13   1    1.37    0.99
  -1 -13   1   -0.07    0.72
  -1 -13   1   -0.11    0.66
   0  13  -1    1.65    0.72
   0  13  -1    0.96    0.61
   0 -13   1    0.23    0.61
   0 -13   1   -0.11    0.72
   0 -13   1    3.19    0.97
  -1  13  -1    2.38    0.77
  -1  13  -1    2.59    0.66
   1 -13   1    3.41    0.97
   1 -13   1    2.50    0.65
   1 -13   1    5.59    0.69
   1 -13   1    3.51    0.85
  -2  13  -1   -1.03    1.07
  -2  13  -1    3.00    0.73
  -2  13  -1    1.94    0.65
   2 -13   1   -0.46    1.10
   2 -13   1    1.67    0.59
   2 -13   1    0.54    0.77
   2 -13   1    3.46    0.87
   2 -13   1    2.35    0.62
  -3  13  -1   -0.75    0.38
  -3  13  -1    0.57    0.59
  -3  13  -1   -0.20    0.57
  -3  13  -1   -0.10    1.05
   3 -13   1   -0.13    0.70
   3 -13   1   -0.51    0.50
   3 -13   1   -0.94    1.18
   3 -13   1    1.23    0.74
   3 -13   1   -0.34    0.60
  -4  13  -1    6.01    0.82
  -4  13  -1    5.24    0.79
  -4  13  -1    2.48    1.16
   4 -13   1    4.05    0.90
   4 -13   1    5.20    0.68
   4 -13   1    3.47    0.88
   4 -13   1    3.62    1.21
   4 -13   1    4.79    0.71
  -5  13  -1    1.09    0.61
  -5  13  -1   -0.28    0.40
  -5  13  -1    0.48    0.99
  -5  13  -1   -0.28    0.59
   5 -13   1    1.00    0.74
   5 -13   1    0.00    0.58
   5 -13   1   -0.10    0.49
   5 -13   1    1.03    0.77
   5 -13   1   -1.76    1.13
  -6  13  -1    4.53    1.39
  -6  13  -1    5.33    0.77
  -6  13  -1    5.48    0.82
  -6  13  -1    5.23    0.60
   6 -13   1    5.54    0.95
   6 -13   1    4.15    0.77
  -7  13  -1    1.68    0.70
  -7  13  -1    0.35    1.18
  -7  13  -1    1.40    0.62
  -7  13  -1    0.13    0.39
   7 -13   1    1.19    0.79
   7 -13   1    1.80    0.72
  -8  13  -1    4.31    0.64
  -8  13  -1    5.46    0.89
  -8  13  -1    3.23    0.71
   8 -13   1    5.45    0.87
   8 -13   1    2.79    0.91
  -9  13  -1    0.50    0.60
  -9  13  -1    2.28    0.65
  -9  13  -1    0.86    0.73
   9 -13   1    0.50    0.81
   9 -13   1    1.86    0.63
 -10  13  -1    2.21    0.72
 -10  13  -1    1.10    0.57
 -10  13  -1    3.32    0.89
  10 -13   1    3.68    0.92
  10 -13   1    2.69    0.93
   4  12  -1    0.41    0.58
   4  12  -1   -0.05    0.67
  -4 -12   1    0.44    0.77
  -4 -12   1    0.93    0.61
  -4 -12   1    0.94    0.64
   3  12  -1    4.11    0.77
   3  12  -1    3.95    0.93
  -3 -12   1    4.06    0.85
  -3 -12   1    4.77    0.79
  -3 -12   1    3.30    1.11
  -3 -12   1    5.05    0.80
   2  12  -1    0.82    0.53
   2  12  -1    0.16    0.47
  -2 -12   1    0.99    0.68
  -2 -12   1    0.68    0.47
  -2 -12   1   -0.05    0.92
   1  12  -1    0.97    0.53
   1  12  -1    1.29    0.70
   1  12  -1    0.38    1.09
  -1 -12   1    0.98    0.70
  -1 -12   1   -0.08    0.44
  -1 -12   1    1.12    0.59
  -1 -12   1    0.12    0.88
   0  12  -1    0.38    0.62
   0  12  -1    0.15    0.52
   0  12  -1    1.24    0.99
   0 -12   1   -0.42    0.50
   0 -12   1    1.26    0.40
   0 -12   1   -0.44    0.65
   0 -12   1   -0.82    0.74
  -1  12  -1    0.72    0.53
  -1  12  -1    1.96    0.65
  -1  12  -1    1.43    0.44
  -1  12  -1    0.86    0.76
   1 -12   1    1.73    0.96
   1 -12   1    0.56    0.69
   1 -12   1    0.41    0.52
   1 -12   1    0.07    0.47
   1 -12   1    1.54    0.78
  -2  12  -1    3.16    0.46
  -2  12  -1    4.28    1.03
  -2  12  -1    3.07    0.63
  -2  12  -1    2.92    0.68
   2 -12   1    4.29    0.82
   2 -12   1    4.43    0.67
   2 -12   1    2.92    0.57
   2 -12   1    2.52    0.78
   2 -12   1    2.49    1.04
  -3  12  -1    0.33    0.53
  -3  12  -1   -0.28    0.37
  -3  12  -1    0.30    0.78
  -3  12  -1    0.24    0.51
   3 -12   1   -0.57    0.83
   3 -12   1   -0.08    0.59
   3 -12   1    0.40    0.52
   3 -12   1    0.26    0.59
   3 -12   1   -0.07    0.50
  -4  12  -1    1.37    0.97
  -4  12  -1   -0.02    0.50
  -4  12  -1    0.98    0.56
   4 -12   1    1.44    0.99
   4 -12   1    1.28    0.42
   4 -12   1    0.14    0.62
   4 -12   1    1.16    0.57
   4 -12   1    0.37    0.67
  -5  12  -1   -0.73    0.47
  -5  12  -1   -0.40    0.51
  -5  12  -1   -0.63    0.83
  -5  12  -1    0.44    0.32
   5 -12   1    0.65    0.63
   5 -12   1   -0.12    0.53
   5 -12   1    0.28    0.36
   5 -12   1   -1.00    1.01
   5 -12   1    0.04    0.68
  -6  12  -1    0.80    0.45
  -6  12  -1    0.20    0.56
  -6  12  -1    2.03    0.59
  -6  12  -1   -0.54    0.93
   6 -12   1    0.84    0.62
   6 -12   1    0.64    1.15
   6 -12   1    1.08    0.38
   6 -12   1    1.55    0.75
  -7  12  -1    0.27    0.59
  -7  12  -1    0.22    0.52
  -7  12  -1   -0.13    0.48
  -7  12  -1   -0.89    1.27
   7 -12   1   -0.16    0.61
   7 -12   1    0.32    0.48
  -8  12  -1    3.37    0.64
  -8  12  -1    1.90    0.71
  -8  12  -1   -0.20    1.15
  -8  12  -1    3.00    0.53
   8 -12   1    1.87    0.58
   8 -12   1    2.72    0.84
  -9  12  -1   -1.47    0.55
  -9  12  -1    1.20    0.57
  -9  12  -1    0.87    0.71
   9 -12   1    0.28    0.72
   9 -12   1    1.19    0.58
 -10  12  -1    1.07    0.76
 -10  12  -1   -0.56    0.64
 -10  12  -1   -0.18    0.72
  10 -12   1   -0.10    0.76
  10 -12   1   -0.15    0.71
 -11  12  -1    0.21    0.64
 -11  12  -1    1.01    0.70
 -11  12  -1   -0.66    0.74
  11 -12   1    1.29    0.83
  11 -12   1    3.14    0.92
   5  11  -1   -0.61    0.73
   5  11  -1   -0.07    0.52
  -5 -11   1    0.96    0.73
  -5 -11   1    1.38    0.66
  -5 -11   1    0.34    0.60
   4  11  -1   -0.99    0.66
   4  11  -1   -0.33    0.50
   4  11  -1   -0.58    1.12
  -4 -11   1   -0.97    0.52
  -4 -11   1    0.63    0.70
  -4 -11   1   -0.61    0.56
  -4 -11   1    1.96    0.81
   3  11  -1    4.83    1.23
   3  11  -1    1.90    0.54
   3  11  -1    1.59    0.71
  -3 -11   1    1.19    0.61
  -3 -11   1    0.45    0.60
  -3 -11   1    1.58    0.94
  -3 -11   1    0.35    0.64
   2  11  -1    2.07    0.54
   2  11  -1    2.65    1.09
   2  11  -1    2.14    0.75
  -2 -11   1    3.06    0.69
  -2 -11   1    4.68    0.54
  -2 -11   1    1.45    0.74
  -2 -11   1    3.20    0.54
  -2 -11   1    2.09    0.67
  -2 -11   1    2.86    0.93
   1  11  -1    5.03    1.09
   1  11  -1    5.39    0.81
   1  11  -1    6.20    0.74
  -1 -11   1    8.38    1.23
  -1 -11   1    5.77    0.74
  -1 -11   1    5.31    0.65
  -1 -11   1    6.80    1.00
  -1 -11   1    6.70    0.83
   0  11  -1    2.30    0.91
   0  11  -1    1.32    0.47
   0  11  -1    1.57    0.51
   0 -11   1    1.82    0.53
   0 -11   1    0.82    0.38
   0 -11   1    1.11    0.81
   0 -11   1    1.07    0.70
   0 -11   1    0.95    0.64
  -1  11  -1   -0.58    0.49
  -1  11  -1    1.08    0.49
  -1  11  -1    0.41    0.30
  -1  11  -1    1.00    0.81
   1 -11   1   -0.13    0.42
   1 -11   1   -0.44    0.57
   1 -11   1    0.55    0.47
   1 -11   1    1.30    0.72
   1 -11   1   -0.05    0.60
  -2  11  -1    0.85    0.37
  -2  11  -1    2.00    0.83
  -2  11  -1    1.46    0.51
  -2  11  -1    1.45    0.56
   2 -11   1    1.23    0.52
   2 -11   1    1.08    0.64
   2 -11   1    1.74    0.78
   2 -11   1    0.73    0.43
   2 -11   1    0.58    0.52
  -3  11  -1    4.38    0.86
  -3  11  -1    5.78    0.57
  -3  11  -1    7.34    0.89
  -3  11  -1    4.50    0.64
   3 -11   1    5.28    0.82
   3 -11   1    5.82    0.78
   3 -11   1    5.96    0.67
   3 -11   1    9.55    1.40
   3 -11   1    6.72    0.91
  -4  11  -1    3.00    0.61
  -4  11  -1    1.57    0.42
  -4  11  -1    1.45    0.74
  -4  11  -1    2.66    0.41
   4 -11   1    1.25    0.92
   4 -11   1    1.93    0.52
   4 -11   1    2.01    0.56
   4 -11   1    2.50    0.47
   4 -11   1    1.98    0.71
  -5  11  -1    1.21    0.53
  -5  11  -1    0.43    0.47
  -5  11  -1    0.44    0.37
  -5  11  -1    0.32    0.76
   5 -11   1    0.35    0.53
   5 -11   1    0.15    0.51
   5 -11   1    0.47    0.95
   5 -11   1    1.07    0.67
   5 -11   1    0.01    0.34
  -6  11  -1    4.66    0.57
  -6  11  -1    5.46    0.68
  -6  11  -1    3.90    1.03
  -6  11  -1    4.88    0.72
   6 -11   1    4.46    0.71
   6 -11   1    5.60    1.23
   6 -11   1    4.23    0.78
  -7  11  -1    5.79    0.64
  -7  11  -1    4.14    0.44
  -7  11  -1    5.98    0.82
  -7  11  -1    6.37    0.77
  -7  11  -1    4.53    0.76
  -7  11  -1    6.12    1.21
   7 -11   1    2.21    1.12
   7 -11   1    4.60    0.82
   7 -11   1    4.41    0.72
  -8  11  -1    6.12    1.27
  -8  11  -1    7.77    0.77
  -8  11  -1    8.62    0.87
  -8  11  -1    6.83    0.86
   8 -11   1    6.88    0.87
   8 -11   1    6.82    0.93
  -9  11  -1    4.43    0.66
  -9  11  -1    3.41    0.76
  -9  11  -1    3.79    0.68
   9 -11   1    3.37    0.65
   9 -11   1    2.70    0.81
 -10  11  -1    3.83    0.76
 -10  11  -1    3.92    0.84
 -10  11  -1    5.17    0.72
  10 -11   1    4.30    0.87
  10 -11   1    3.64    0.86
 -11  11  -1   -0.03    0.66
 -11  11  -1    0.93    0.75
  11 -11   1    0.71    0.56
  11 -11   1    1.44    0.76
 -12  11  -1    0.92    0.81
 -12  11  -1    1.07    0.83
  12 -11   1    1.45    0.82
  12 -11   1   -0.26    0.76
   6  10  -1    0.43    0.52
   6  10  -1    0.33    0.77
  -6 -10   1   -0.84    0.93
  -6 -10   1    1.12    0.64
  -6 -10   1   -0.09    0.60
  -6 -10   1   -0.54    0.71
   5  10  -1    3.41    0.58
   5  10  -1    4.45    0.92
  -5 -10   1    3.47    1.13
  -5 -10   1    2.48    0.59
  -5 -10   1    3.87    0.85
  -5 -10   1    2.99    0.62
   4  10  -1    0.11    0.65
   4  10  -1    0.84    0.49
   4  10  -1   -0.80    0.92
  -4 -10   1    0.42    0.46
  -4 -10   1    0.76    0.55
  -4 -10   1   -0.07    0.59
  -4 -10   1   -0.06    0.86
   3  10  -1    5.96    0.76
   3  10  -1    5.38    0.84
   3  10  -1    6.68    1.23
  -3 -10   1    4.91    0.71
  -3 -10   1    5.00    0.84
  -3 -10   1    4.34    0.76
  -3 -10   1    4.88    0.50
  -3 -10   1    5.45    0.69
  -3 -10   1    4.88    0.98
   2  10  -1    0.73    0.59
   2  10  -1    0.25    0.42
   2  10  -1    0.01    0.89
  -2 -10   1    0.85    0.35
  -2 -10   1    0.23    0.57
  -2 -10   1    1.59    0.51
  -2 -10   1    0.01    0.52
  -2 -10   1    1.02    0.75
  -2 -10   1    0.63    0.57
   1  10  -1    2.21    0.72
   1  10  -1    0.94    0.59
   1  10  -1    0.83    0.44
  -1 -10   1    1.62    0.39
  -1 -10   1    1.24    0.56
  -1 -10   1    1.11    0.53
  -1 -10   1    2.52    0.63
  -1 -10   1    2.60    0.74
  -1 -10   1    1.78    0.34
   0  10  -1    2.40    0.59
   0  10  -1    1.56    0.47
   0  10  -1    1.77    0.77
   0 -10   1    1.27    0.43
   0 -10   1    2.22    0.51
   0 -10   1    2.21    0.74
   0 -10   1    2.46    0.66
   0 -10   1    1.08    0.64
  -1  10  -1    0.50    0.50
  -1  10  -1    1.90    0.62
  -1  10  -1    2.11    0.51
   1 -10   1    1.46    0.61
   1 -10   1    2.27    0.63
   1 -10   1    1.59    0.64
   1 -10   1    1.43    0.44
   1 -10   1    2.38    0.43
  -2  10  -1    0.55    0.70
  -2  10  -1    2.07    0.37
  -2  10  -1    2.63    0.52
  -2  10  -1    1.77    0.53
   2 -10   1    2.24    0.88
   2 -10   1    2.06    0.46
   2 -10   1    2.52    0.67
   2 -10   1    1.37    0.40
   2 -10   1    1.57    0.56
  -3  10  -1    1.87    0.53
  -3  10  -1    2.08    0.80
  -3  10  -1    2.16    0.35
  -3  10  -1    2.33    0.52
   3 -10   1    1.69    0.75
   3 -10   1    2.78    0.41
   3 -10   1    2.41    0.57
   3 -10   1    0.95    0.64
   3 -10   1    1.65    0.50
  -4  10  -1    7.62    0.82
  -4  10  -1    7.54    1.04
  -4  10  -1    6.91    0.57
  -4  10  -1    8.10    0.81
   4 -10   1    7.36    0.81
   4 -10   1    7.50    1.10
   4 -10   1    7.95    0.75
   4 -10   1    8.01    0.81
   4 -10   1    7.60    0.61
  -5  10  -1    0.05    0.34
  -5  10  -1    0.82    0.44
  -5  10  -1    0.74    0.71
  -5  10  -1    0.64    0.49
   5 -10   1    0.79    0.87
   5 -10   1    1.05    0.53
   5 -10   1    0.46    0.44
   5 -10   1    0.39    0.60
   5 -10   1    0.93    0.31
  -6  10  -1   19.56    1.72
  -6  10  -1   16.29    0.99
  -6  10  -1   19.21    1.01
  -6  10  -1   19.86    0.88
   6 -10   1   18.54    1.90
   6 -10   1   20.55    1.01
   6 -10   1   21.21    1.31
  -7  10  -1   21.85    1.08
  -7  10  -1   22.98    1.25
  -7  10  -1   17.86    1.83
  -7  10  -1   20.25    0.63
  -7  10  -1   21.05    0.80
  -7  10  -1   20.90    1.01
   7 -10   1   21.50    1.31
   7 -10   1   18.95    2.12
   7 -10   1   21.03    1.22
  -8  10  -1    0.27    0.42
  -8  10  -1    1.73    1.02
  -8  10  -1    1.53    0.49
  -8  10  -1    1.64    0.60
  -8  10  -1    1.20    0.29
   8 -10   1    1.41    0.53
   8 -10   1    1.59    0.65
  -9  10  -1    3.17    0.67
  -9  10  -1    2.81    0.71
  -9  10  -1    1.29    1.14
  -9  10  -1    2.11    0.55
   9 -10   1    3.36    0.78
   9 -10   1    2.12    0.72
 -10  10  -1    0.84    0.55
 -10  10  -1    0.90    0.56
 -10  10  -1   -0.36    0.59
  10 -10   1    1.21    0.71
  10 -10   1    0.51    0.65
 -11  10  -1    2.85    0.79
 -11  10  -1    1.86    0.60
  11 -10   1    1.64    0.61
  11 -10   1    0.16    0.66
 -12  10  -1    0.56    0.75
 -12  10  -1   -0.10    0.61
  12 -10   1    0.82    0.81
  12 -10   1    1.00    0.72
   8   9  -1    0.81    0.90
  -8  -9   1   -0.10    0.76
  -8  -9   1    0.24    0.70
   7   9  -1    0.59    0.80
   7   9  -1    0.29    0.51
  -7  -9   1   -0.29    0.72
  -7  -9   1    0.99    0.64
  -7  -9   1    0.88    0.56
   6   9  -1    0.43    0.52
   6   9  -1    0.78    0.59
  -6  -9   1    0.03    0.52
  -6  -9   1    0.19    0.56
  -6  -9   1    0.49    0.70
  -6  -9   1    0.71    0.71
   5   9  -1    4.92    0.89
   5   9  -1    5.75    0.74
  -5  -9   1    4.02    0.67
  -5  -9   1    2.42    0.73
  -5  -9   1    3.62    0.84
  -5  -9   1    3.62    0.63
   4   9  -1    2.34    0.72
   4   9  -1    1.76    0.55
  -4  -9   1    1.82    0.33
  -4  -9   1    1.52    0.60
  -4  -9   1    2.31    0.66
  -4  -9   1    1.50    0.53
  -4  -9   1    3.52    0.99
   3   9  -1    1.91    0.79
   3   9  -1    4.03    0.74
   3   9  -1    2.62    0.48
  -3  -9   1    2.28    0.68
  -3  -9   1    2.81    0.61
  -3  -9   1    3.35    0.38
  -3  -9   1    1.69    0.54
  -3  -9   1    2.82    0.59
  -3  -9   1    2.55    0.64
   2   9  -1   18.01    0.91
   2   9  -1   20.26    1.21
   2   9  -1   17.47    1.59
  -2  -9   1   17.34    1.41
  -2  -9   1   19.01    0.69
  -2  -9   1   21.31    1.11
  -2  -9   1   18.39    0.93
  -2  -9   1   19.88    1.20
  -2  -9   1   17.30    1.08
   1   9  -1    5.73    0.66
   1   9  -1    5.05    0.67
   1   9  -1    3.63    0.81
  -1  -9   1    5.61    0.48
  -1  -9   1    5.25    0.80
  -1  -9   1    3.81    0.76
  -1  -9   1    4.62    0.62
  -1  -9   1    5.93    0.76
  -1  -9   1    4.78    0.68
   0   9  -1    4.50    0.64
   0   9  -1    5.02    0.80
   0   9  -1    5.02    0.54
   0  -9   1    3.63    0.53
   0  -9   1    4.76    0.52
   0  -9   1    5.26    0.67
   0  -9   1    4.47    0.71
   0  -9   1    4.34    0.78
  -1   9  -1    0.37    0.61
  -1   9  -1    0.79    0.47
  -1   9  -1    0.82    0.41
   1  -9   1    0.67    0.54
   1  -9   1    1.25    0.35
   1  -9   1    1.96    0.61
   1  -9   1    0.08    0.58
   1  -9   1    0.78    0.38
  -2   9  -1    3.45    0.62
  -2   9  -1    3.74    0.52
  -2   9  -1    4.26    0.47
  -2   9  -1    3.83    0.57
   2  -9   1    2.92    0.41
   2  -9   1    3.34    0.74
   2  -9   1    3.74    0.48
   2  -9   1    4.30    0.59
   2  -9   1    3.20    0.65
  -3   9  -1   10.50    0.58
  -3   9  -1   10.22    1.23
  -3   9  -1   10.81    0.81
  -3   9  -1   10.44    0.80
   3  -9   1   12.53    1.43
   3  -9   1   10.30    0.77
   3  -9   1    9.84    0.99
   3  -9   1   10.50    0.77
   3  -9   1   10.76    0.59
  -4   9  -1   10.07    1.13
  -4   9  -1    9.56    0.59
  -4   9  -1   11.03    0.80
  -4   9  -1    9.15    0.81
   4  -9   1   10.62    1.31
   4  -9   1   10.48    0.77
   4  -9   1    9.54    0.52
   4  -9   1    9.79    1.00
   4  -9   1    9.86    0.81
  -5   9  -1    8.90    0.75
  -5   9  -1   10.31    1.24
  -5   9  -1    9.89    0.72
  -5   9  -1    9.03    0.56
   5  -9   1   10.39    1.01
   5  -9   1    9.94    0.67
   5  -9   1   10.05    0.51
   5  -9   1    9.05    0.85
   5  -9   1    8.09    1.14
  -6   9  -1    8.01    1.18
  -6   9  -1    9.66    0.77
  -6   9  -1    9.30    0.63
  -6   9  -1    8.62    0.86
   6  -9   1    8.54    0.90
   6  -9   1    8.60    1.22
   6  -9   1   10.63    1.02
  -7   9  -1   22.61    0.75
  -7   9  -1   24.23    0.64
  -7   9  -1   23.17    1.83
  -7   9  -1   23.22    1.05
  -7   9  -1   22.90    0.96
  -7   9  -1   23.51    1.10
   7  -9   1   25.16    1.25
   7  -9   1   23.40    1.28
   7  -9   1   22.69    1.76
  -8   9  -1   20.41    1.94
  -8   9  -1   16.58    0.95
  -8   9  -1   17.88    1.16
  -8   9  -1   18.01    0.67
  -8   9  -1   17.97    0.51
  -8   9  -1   16.11    0.93
   8  -9   1   17.39    1.18
   8  -9   1   20.17    2.07
   8  -9   1   16.49    1.18
  -9   9  -1   15.22    0.96
  -9   9  -1   14.16    1.16
  -9   9  -1   13.02    0.43
  -9   9  -1   13.40    0.55
  -9   9  -1   16.36    2.09
  -9   9  -1   13.81    0.96
   9  -9   1   12.57    1.12
   9  -9   1   14.33    1.18
 -10   9  -1   10.89    0.97
 -10   9  -1   11.51    1.15
  10  -9   1    9.09    1.14
  10  -9   1    9.81    1.06
 -11   9  -1    1.32    0.58
 -11   9  -1    2.27    0.74
  11  -9   1    1.61    0.74
  11  -9   1    0.83    0.64
 -12   9  -1   -0.01    0.68
 -12   9  -1    0.48    0.64
  12  -9   1   -0.06    0.62
  12  -9   1    0.11    0.52
 -13   9  -1    1.14    0.78
 -13   9  -1    1.21    0.73
  13  -9   1    1.08    0.81
  13  -9   1    1.03    0.64
  13  -9   1    1.75    0.72
   9   8  -1    1.18    0.62
   8   8  -1    0.08    0.51
   8   8  -1    0.03    0.53
  -8  -8   1   -0.38    0.62
  -8  -8   1    0.15    0.90
  -8  -8   1   -1.62    0.66
   7   8  -1    0.28    0.52
   7   8  -1    0.43    0.86
   7   8  -1    0.78    0.50
  -7  -8   1    0.14    0.41
  -7  -8   1   -0.23    0.67
  -7  -8   1    1.00    0.98
  -7  -8   1    0.58    0.59
   6   8  -1   -0.11    0.91
   6   8  -1    0.46    0.43
   6   8  -1    0.18    0.68
  -6  -8   1    0.26    1.08
  -6  -8   1    0.12    0.48
  -6  -8   1   -0.34    0.87
  -6  -8   1   -0.37    0.47
  -6  -8   1   -0.35    0.41
   5   8  -1    0.33    0.39
   5   8  -1   -0.11    0.59
  -5  -8   1    0.36    0.45
  -5  -8   1    1.83    0.90
  -5  -8   1    0.51    0.43
  -5  -8   1   -0.25    0.85
  -5  -8   1   -0.17    0.38
   4   8  -1    0.64    0.59
   4   8  -1    0.21    0.45
  -4  -8   1    0.02    0.40
  -4  -8   1    0.54    0.46
  -4  -8   1    0.18    0.72
  -4  -8   1   -0.10    0.50
   3   8  -1    1.47    0.61
   3   8  -1    0.78    0.37
  -3  -8   1    1.59    0.41
  -3  -8   1    1.44    0.51
  -3  -8   1    1.45    0.58
  -3  -8   1    1.04    0.51
   2   8  -1    1.20    0.55
   2   8  -1    1.78    0.73
   2   8  -1    1.42    0.45
  -2  -8   1    2.08    0.54
  -2  -8   1    1.74    0.53
  -2  -8   1    1.96    0.37
  -2  -8   1    1.89    0.55
  -2  -8   1    1.21    0.60
  -2  -8   1    2.19    0.31
   1   8  -1   11.97    1.07
   1   8  -1    9.00    0.86
   1   8  -1   11.76    0.70
  -1  -8   1   12.37    0.63
  -1  -8   1   11.64    1.09
  -1  -8   1   11.48    0.91
  -1  -8   1   11.37    0.97
  -1  -8   1   11.94    0.57
  -1  -8   1   11.96    0.82
   0   8  -1    1.63    0.38
   0   8  -1    1.33    0.37
   0   8  -1    1.50    0.58
   0  -8   1    1.41    0.30
   0  -8   1    0.88    0.48
   0  -8   1    1.60    0.54
   0  -8   1    1.43    0.39
   0  -8   1    1.90    0.55
   0  -8   1    1.25    0.31
  -1   8  -1    1.82    0.40
  -1   8  -1    1.13    0.55
  -1   8  -1    1.29    0.43
   1  -8   1    1.38    0.53
   1  -8   1    1.91    0.48
   1  -8   1    1.38    0.35
   1  -8   1    1.90    0.55
   1  -8   1    1.54    0.34
  -2   8  -1    0.34    0.50
  -2   8  -1    0.26    0.36
  -2   8  -1    1.13    0.38
  -2   8  -1    0.53    0.21
   2  -8   1    0.43    0.50
   2  -8   1    0.55    0.26
   2  -8   1    0.75    0.64
   2  -8   1    0.38    0.34
   2  -8   1    0.20    0.44
  -3   8  -1    9.21    0.71
  -3   8  -1    8.89    0.70
  -3   8  -1    9.40    0.47
  -3   8  -1    9.54    0.97
   3  -8   1    9.29    0.50
   3  -8   1    8.59    0.72
   3  -8   1    9.71    1.11
   3  -8   1    9.34    0.69
   3  -8   1    9.34    0.64
  -4   8  -1    1.27    0.39
  -4   8  -1    0.02    0.58
  -4   8  -1    1.36    0.31
  -4   8  -1    1.15    0.42
   4  -8   1    1.40    0.26
   4  -8   1    1.13    0.54
   4  -8   1    0.85    0.30
   4  -8   1    0.89    0.50
   4  -8   1    0.91    0.43
  -5   8  -1    1.34    0.38
  -5   8  -1    0.73    0.42
  -5   8  -1    1.29    0.63
  -5   8  -1    1.26    0.30
   5  -8   1    1.63    0.49
   5  -8   1    1.27    0.78
   5  -8   1    1.92    0.25
   5  -8   1    1.26    0.54
  -6   8  -1   19.35    1.53
  -6   8  -1   17.32    0.85
  -6   8  -1   17.37    0.65
  -6   8  -1   18.10    0.77
  -6   8  -1   15.76    0.96
  -6   8  -1   16.01    0.51
   6  -8   1   16.94    1.06
   6  -8   1   16.47    1.69
   6  -8   1   13.51    0.95
  -7   8  -1   17.13    1.62
  -7   8  -1   17.88    0.52
  -7   8  -1   17.25    0.65
  -7   8  -1   17.53    0.93
  -7   8  -1   16.80    0.88
  -7   8  -1   16.80    0.84
   7  -8   1   18.00    1.09
   7  -8   1   16.57    1.07
   7  -8   1   17.65    1.57
  -8   8  -1   16.61    0.51
  -8   8  -1   14.80    1.08
  -8   8  -1   18.18    0.96
  -8   8  -1   17.90    1.86
  -8   8  -1   17.56    0.68
  -8   8  -1   17.33    0.93
   8  -8   1   17.30    1.14
   8  -8   1   18.24    1.72
   8  -8   1   17.08    1.12
  -9   8  -1    1.39    0.25
  -9   8  -1    1.48    1.04
  -9   8  -1    1.23    0.60
  -9   8  -1    1.04    0.55
  -9   8  -1    1.32    0.31
  -9   8  -1    1.34    0.49
   9  -8   1    0.84    0.58
   9  -8   1    1.12    0.61
 -10   8  -1    1.04    0.35
 -10   8  -1    0.94    0.62
 -10   8  -1    1.30    0.25
 -10   8  -1    0.63    0.50
  10  -8   1    1.30    0.50
  10  -8   1    0.51    0.55
 -11   8  -1   11.20    0.98
 -11   8  -1    8.86    1.15
  11  -8   1   10.32    1.00
  11  -8   1    8.41    0.95
 -12   8  -1    2.57    0.69
 -12   8  -1    0.62    0.68
  12  -8   1   -0.81    0.54
  12  -8   1    1.35    0.58
  12  -8   1    1.51    0.76
 -13   8  -1    0.73    0.77
 -13   8  -1    0.61    0.69
  13  -8   1   -0.27    0.61
  13  -8   1    1.70    0.64
  13  -8   1    0.80    0.78
   9   7  -1    2.35    0.88
  -9  -7   1    2.05    0.81
  -9  -7   1    2.99    0.79
  -9  -7   1    1.19    0.95
   8   7  -1    1.53    0.41
   8   7  -1    0.43    1.24
   8   7  -1    0.79    0.73
  -8  -7   1    1.28    0.65
  -8  -7   1    0.04    0.65
  -8  -7   1    0.78    0.67
   7   7  -1    4.82    0.57
   7   7  -1    5.72    0.90
   7   7  -1    6.70    1.19
  -7  -7   1    7.70    0.66
  -7  -7   1    5.66    1.06
  -7  -7   1    5.27    0.73
  -7  -7   1    5.33    1.32
  -7  -7   1    5.08    0.83
   6   7  -1   -1.05    0.82
   6   7  -1    0.21    0.31
   6   7  -1    0.79    0.63
  -6  -7   1   -0.59    0.72
  -6  -7   1   -0.61    0.34
  -6  -7   1    0.92    0.43
  -6  -7   1   -0.86    0.90
  -6  -7   1    0.27    0.47
   5   7  -1    0.48    0.35
   5   7  -1    0.25    0.41
   5   7  -1   -0.40    0.26
   5   7  -1   -0.49    0.68
  -5  -7   1    0.60    0.40
  -5  -7   1    0.11    0.71
  -5  -7   1   -0.63    0.75
  -5  -7   1   -0.06    0.40
  -5  -7   1    0.48    0.37
   4   7  -1    0.94    0.57
   4   7  -1    0.88    0.35
   4   7  -1    1.18    0.55
   4   7  -1    0.99    0.24
  -4  -7   1    1.85    0.53
  -4  -7   1    1.41    0.41
  -4  -7   1    1.45    0.53
  -4  -7   1    0.92    0.68
  -4  -7   1    0.50    0.67
   3   7  -1   50.90    1.30
   3   7  -1   48.15    1.63
  -3  -7   1   52.52    1.48
  -3  -7   1   49.84    1.80
  -3  -7   1   41.28    1.47
  -3  -7   1   50.49    1.39
   2   7  -1   26.03    0.89
   2   7  -1   25.77    1.16
  -2  -7   1   26.03    1.04
  -2  -7   1   26.41    1.25
  -2  -7   1   26.06    1.08
  -2  -7   1   25.87    0.87
   1   7  -1   15.41    0.70
   1   7  -1   16.94    1.17
   1   7  -1   14.20    0.87
  -1  -7   1   13.82    1.05
  -1  -7   1   14.59    0.61
  -1  -7   1   16.23    1.00
  -1  -7   1   15.23    0.80
  -1  -7   1   15.76    0.87
  -1  -7   1   15.14    0.59
   0   7  -1   45.24    1.63
   0   7  -1   44.27    1.17
   0   7  -1   45.38    1.57
   0   7  -1   45.73    1.36
   0  -7   1   45.66    1.10
   0  -7   1   46.23    1.50
   0  -7   1   46.89    1.61
   0  -7   1   46.25    1.37
   0  -7   1   45.44    1.08
   0  -7   1   45.55    1.23
  -1   7  -1    0.34    0.30
  -1   7  -1    1.18    0.43
  -1   7  -1    0.17    0.32
  -1   7  -1    0.26    0.34
   1  -7   1    0.41    0.26
   1  -7   1    0.25    0.26
   1  -7   1    0.80    0.33
   1  -7   1    0.64    0.43
   1  -7   1    0.23    0.34
  -2   7  -1    5.43    0.53
  -2   7  -1    5.09    0.71
  -2   7  -1    4.87    0.55
  -2   7  -1    5.40    0.39
   2  -7   1    5.18    0.40
   2  -7   1    5.22    0.82
   2  -7   1    4.54    0.57
   2  -7   1    6.07    0.56
   2  -7   1    4.66    0.50
  -3   7  -1   32.02    1.00
  -3   7  -1   32.05    0.82
  -3   7  -1   32.87    1.40
  -3   7  -1   33.86    1.07
   3  -7   1   33.65    1.20
   3  -7   1   32.38    0.83
   3  -7   1   34.46    1.05
   3  -7   1   33.72    0.99
   3  -7   1   34.57    1.61
  -4   7  -1    4.90    0.52
  -4   7  -1    4.27    0.58
  -4   7  -1    4.39    0.39
  -4   7  -1    5.25    0.82
   4  -7   1    4.02    0.56
   4  -7   1    4.59    0.61
   4  -7   1    3.87    0.76
   4  -7   1    4.69    0.33
   4  -7   1    4.82    0.45
  -5   7  -1   16.45    0.77
  -5   7  -1   17.60    1.30
  -5   7  -1   16.72    0.68
  -5   7  -1   16.34    0.85
   5  -7   1   16.81    0.95
   5  -7   1   17.70    1.47
   5  -7   1   15.88    0.87
  -6   7  -1    0.56    0.18
  -6   7  -1    1.15    0.27
  -6   7  -1    0.29    0.39
  -6   7  -1    0.85    0.37
  -6   7  -1    0.94    0.61
  -6   7  -1    0.30    0.31
   6  -7   1    0.47    0.76
   6  -7   1    0.40    0.47
   6  -7   1    0.71    0.46
  -7   7  -1    0.94    0.73
  -7   7  -1    0.90    0.45
  -7   7  -1    0.98    0.27
  -7   7  -1    0.97    0.18
  -7   7  -1    1.59    0.46
  -7   7  -1    0.93    0.46
   7  -7   1    1.59    0.94
   7  -7   1    0.47    0.50
   7  -7   1    0.93    0.50
  -8   7  -1    4.46    0.64
  -8   7  -1    4.64    0.64
  -8   7  -1    4.08    1.05
  -8   7  -1    5.80    0.71
  -8   7  -1    4.75    0.45
  -8   7  -1    4.31    0.35
   8  -7   1    5.81    1.21
   8  -7   1    4.73    0.69
   8  -7   1    5.26    0.68
  -9   7  -1    1.87    0.48
  -9   7  -1    1.78    1.00
  -9   7  -1    1.49    0.28
  -9   7  -1    1.46    0.34
  -9   7  -1    1.31    0.51
   9  -7   1    1.82    0.55
   9  -7   1    1.60    0.62
   9  -7   1    1.22    1.04
 -10   7  -1    4.41    0.65
 -10   7  -1    4.71    0.63
 -10   7  -1    5.17    0.44
 -10   7  -1    4.42    0.53
  10  -7   1    3.85    0.64
  10  -7   1    5.89    0.81
 -11   7  -1   11.43    0.91
 -11   7  -1   12.94    1.03
 -11   7  -1   11.98    0.61
 -11   7  -1   13.35    1.02
  11  -7   1   12.76    0.97
  11  -7   1   12.40    0.97
  11  -7   1   11.76    1.19
 -12   7  -1   -0.88    0.60
 -12   7  -1    1.16    0.63
 -12   7  -1    0.25    0.49
  12  -7   1    1.20    0.57
  12  -7   1    0.67    0.72
  12  -7   1    0.62    0.54
 -13   7  -1    6.39    0.92
 -13   7  -1    6.60    0.85
  13  -7   1    7.68    1.01
  13  -7   1    5.22    0.72
  10   6  -1    6.86    0.94
 -10  -6   1    5.38    0.95
 -10  -6   1    6.98    0.95
   9   6  -1    0.38    1.10
   9   6  -1    1.33    0.77
   9   6  -1   -0.11    0.48
  -9  -6   1    1.76    1.02
  -9  -6   1    0.77    0.62
  -9  -6   1    1.69    0.76
   8   6  -1   -0.52    0.90
   8   6  -1    0.46    0.67
   8   6  -1    0.46    0.35
  -8  -6   1   -0.80    0.31
  -8  -6   1    0.27    0.35
  -8  -6   1    0.11    0.44
  -8  -6   1   -0.11    0.85
   7   6  -1    1.76    0.70
   7   6  -1    1.46    0.83
   7   6  -1    1.97    0.41
  -7  -6   1    1.89    0.88
  -7  -6   1    2.09    0.40
  -7  -6   1    2.53    1.08
  -7  -6   1    1.95    0.55
  -7  -6   1    1.22    0.65
   6   6  -1    3.92    0.82
   6   6  -1    3.39    0.42
   6   6  -1    2.74    0.67
  -6  -6   1    4.75    1.05
  -6  -6   1    3.05    0.56
  -6  -6   1    2.81    0.63
  -6  -6   1    4.69    0.91
  -6  -6   1    3.49    0.42
   5   6  -1    0.95    0.57
   5   6  -1    0.57    0.53
   5   6  -1    0.56    0.27
  -5  -6   1    1.07    0.43
  -5  -6   1    0.15    0.67
  -5  -6   1    0.65    0.70
  -5  -6   1    0.46    0.33
  -5  -6   1    0.83    0.40
   4   6  -1   32.69    1.53
   4   6  -1   31.41    0.87
   4   6  -1   32.15    1.22
  -4  -6   1   30.90    1.83
  -4  -6   1   29.77    1.07
  -4  -6   1   25.56    1.18
  -4  -6   1   30.49    1.56
  -4  -6   1   33.05    1.07
   3   6  -1   25.53    0.71
   3   6  -1   25.42    1.22
   3   6  -1   25.32    0.84
   3   6  -1   25.54    1.13
  -3  -6   1   25.61    1.42
  -3  -6   1   25.84    1.07
  -3  -6   1   26.05    1.23
  -3  -6   1   26.49    0.93
  -3  -6   1   25.16    0.90
   2   6  -1   23.63    1.03
   2   6  -1   24.87    0.83
  -2  -6   1   24.51    1.20
  -2  -6   1   24.94    0.96
  -2  -6   1   22.70    1.40
  -2  -6   1   23.74    0.90
  -2  -6   1   23.68    0.78
   1   6  -1   53.05    1.69
   1   6  -1   51.16    1.38
   1   6  -1   52.31    1.21
  -1  -6   1   51.35    1.35
  -1  -6   1   49.97    1.31
  -1  -6   1   51.18    1.17
  -1  -6   1   53.79    1.61
  -1  -6   1   51.60    1.66
   0   6  -1   23.01    0.89
   0   6  -1   22.38    0.75
   0   6  -1   22.81    1.07
   0   6  -1   22.07    1.00
   0  -6   1   22.92    0.99
   0  -6   1   23.23    0.69
   0  -6   1   22.01    1.05
   0  -6   1   22.54    1.12
   0  -6   1   22.84    0.66
   0  -6   1   22.40    0.82
   0  -6   1   22.20    0.77
  -1   6  -1    3.84    0.57
  -1   6  -1    6.27    0.55
  -1   6  -1    5.88    0.39
   1  -6   1    5.91    0.75
   1  -6   1    6.33    0.55
   1  -6   1    5.98    0.44
   1  -6   1    6.00    0.74
   1  -6   1    6.51    0.44
   1  -6   1    5.94    0.65
  -2   6  -1   78.10    2.02
  -2   6  -1   76.58    1.45
  -2   6  -1   76.55    1.66
  -2   6  -1   76.95    1.70
   2  -6   1   76.52    2.17
   2  -6   1   76.44    1.61
   2  -6   1   77.58    1.79
   2  -6   1   77.09    2.01
   2  -6   1   76.65    1.48
   2  -6   1   76.59    1.66
  -3   6  -1    6.85    0.41
  -3   6  -1    7.61    0.55
  -3   6  -1    6.17    0.51
  -3   6  -1    7.62    0.87
   3  -6   1    8.05    0.34
   3  -6   1    7.32    0.69
   3  -6   1    6.57    0.93
   3  -6   1    7.64    0.43
   3  -6   1    6.03    0.77
   3  -6   1    6.83    0.56
  -4   6  -1   46.73    1.20
  -4   6  -1   46.34    1.08
  -4   6  -1   44.77    1.25
  -4   6  -1   46.66    1.77
   4  -6   1   47.72    0.93
   4  -6   1   45.77    1.25
   4  -6   1   47.01    1.29
   4  -6   1   46.05    1.77
  -5   6  -1    0.42    0.34
  -5   6  -1    0.63    0.14
  -5   6  -1    0.42    0.28
  -5   6  -1    0.70    0.52
  -5   6  -1    0.56    0.27
  -5   6  -1    0.52    0.19
   5  -6   1    0.74    0.48
   5  -6   1    0.49    0.39
   5  -6   1    0.80    0.40
  -6   6  -1    6.55    0.40
  -6   6  -1    8.21    0.71
  -6   6  -1    7.60    0.57
  -6   6  -1    6.62    0.31
  -6   6  -1    7.54    0.58
  -6   6  -1    6.28    1.05
   6  -6   1    5.37    0.55
   6  -6   1    7.72    0.60
   6  -6   1    7.43    1.06
  -7   6  -1   10.51    0.70
  -7   6  -1    9.25    0.66
  -7   6  -1    9.44    0.69
  -7   6  -1   10.11    0.40
  -7   6  -1   10.24    0.56
  -7   6  -1    8.30    1.32
   7  -6   1    9.18    0.83
   7  -6   1    9.47    1.22
   7  -6   1    9.47    0.77
  -8   6  -1    7.07    0.66
  -8   6  -1    6.94    0.72
  -8   6  -1    6.54    0.41
  -8   6  -1    7.04    0.60
  -8   6  -1    5.95    1.14
  -8   6  -1    6.48    0.80
   8  -6   1    7.16    0.75
   8  -6   1    7.64    0.85
   8  -6   1    6.00    1.19
  -9   6  -1   12.14    0.87
  -9   6  -1   12.09    1.01
  -9   6  -1   12.40    0.75
  -9   6  -1   11.81    1.74
  -9   6  -1   12.80    0.56
   9  -6   1   12.09    1.03
   9  -6   1   15.46    1.94
   9  -6   1   14.17    0.89
 -10   6  -1    8.88    1.01
 -10   6  -1    7.93    0.84
 -10   6  -1    8.57    0.80
 -10   6  -1   10.19    0.58
  10  -6   1   10.42    0.83
  10  -6   1    9.16    1.02
 -11   6  -1   10.21    0.99
 -11   6  -1   10.20    0.91
 -11   6  -1    8.40    0.57
 -11   6  -1    8.86    1.08
  11  -6   1    8.49    1.07
  11  -6   1    8.06    0.88
  11  -6   1    8.14    0.84
 -12   6  -1    1.24    0.45
 -12   6  -1    0.73    0.65
 -12   6  -1    0.69    0.66
 -12   6  -1    2.34    0.68
  12  -6   1    0.75    0.51
  12  -6   1    0.25    0.51
  12  -6   1    0.93    0.70
 -13   6  -1    1.19    0.74
 -13   6  -1   -0.81    0.45
 -13   6  -1   -0.61    0.54
 -13   6  -1    1.44    0.76
  13  -6   1    0.95    0.63
  13  -6   1   -0.53    0.46
  13  -6   1    0.37    0.50
 -14   6  -1   -0.19    0.75
 -14   6  -1    1.75    0.81
  14  -6   1    0.68    0.81
  14  -6   1    0.57    0.77
  14  -6   1    0.60    0.70
  11   5  -1    1.57    0.60
  11   5  -1   -0.28    0.82
 -11  -5   1    0.89    0.72
 -11  -5   1   -0.37    0.60
 -11  -5   1    0.80    0.78
  10   5  -1    1.55    0.85
  10   5  -1    2.22    0.50
 -10  -5   1    0.86    0.72
 -10  -5   1   -0.42    0.63
 -10  -5   1    1.67    0.77
 -10  -5   1    1.69    0.67
   9   5  -1    1.77    0.76
   9   5  -1    2.30    0.52
   9   5  -1    3.50    1.13
  -9  -5   1    1.96    0.56
  -9  -5   1    1.38    0.50
  -9  -5   1    2.35    0.96
  -9  -5   1    1.05    0.60
   8   5  -1    0.93    0.43
   8   5  -1   -0.19    0.85
   8   5  -1   -0.03    0.63
  -8  -5   1    0.11    0.31
  -8  -5   1    0.11    0.58
  -8  -5   1   -0.06    0.40
  -8  -5   1   -0.54    0.47
  -8  -5   1    1.81    0.88
  -8  -5   1    0.91    1.05
   7   5  -1    1.27    0.62
   7   5  -1    1.62    0.34
   7   5  -1    0.89    0.75
  -7  -5   1    1.34    0.59
  -7  -5   1    1.55    0.42
  -7  -5   1    1.81    0.95
  -7  -5   1    1.45    0.78
  -7  -5   1    1.04    0.49
  -7  -5   1    1.57    0.34
   6   5  -1    1.60    0.30
   6   5  -1    1.54    0.77
   6   5  -1    1.69    0.61
  -6  -5   1    1.63    0.56
  -6  -5   1    2.89    0.51
  -6  -5   1    1.28    0.37
  -6  -5   1    2.73    0.78
  -6  -5   1    2.04    0.82
  -6  -5   1    1.95    0.32
   5   5  -1    7.99    0.96
   5   5  -1    6.68    0.43
  -5  -5   1    6.29    0.63
  -5  -5   1    8.38    1.21
  -5  -5   1    6.18    0.86
  -5  -5   1    5.22    0.61
  -5  -5   1    6.81    0.50
   4   5  -1    1.16    0.23
   4   5  -1    1.06    0.46
   4   5  -1    0.94    0.56
  -4  -5   1    1.78    0.35
  -4  -5   1    1.34    0.59
  -4  -5   1    1.75    0.32
  -4  -5   1    0.89    0.66
  -4  -5   1    1.34    0.36
   3   5  -1    4.46    0.36
   3   5  -1    4.45    0.54
   3   5  -1    4.39    0.68
  -3  -5   1    4.50    0.45
  -3  -5   1    4.80    0.66
  -3  -5   1    4.16    0.63
  -3  -5   1    4.70    0.54
  -3  -5   1    5.51    0.62
   2   5  -1    3.13    0.52
   2   5  -1    3.52    0.46
   2   5  -1    2.89    0.33
   2   5  -1    3.61    0.41
   2   5  -1    2.93    0.47
  -2  -5   1    4.10    0.47
  -2  -5   1    3.77    0.38
  -2  -5   1    3.55    0.42
  -2  -5   1    2.39    0.50
  -2  -5   1    3.38    0.50
  -2  -5   1    3.33    0.55
   1   5  -1   57.90    1.65
   1   5  -1   56.78    1.44
   1   5  -1   59.41    1.24
  -1  -5   1   59.90    1.22
  -1  -5   1   59.10    1.37
  -1  -5   1   59.13    1.60
  -1  -5   1   60.64    1.66
  -1  -5   1   59.36    1.34
   0   5  -1    9.40    0.64
   0   5  -1    9.39    0.51
   0   5  -1    9.64    0.47
   0   5  -1    9.46    0.69
   0  -5   1    8.84    0.37
   0  -5   1    9.01    0.70
   0  -5   1    9.54    0.51
   0  -5   1    9.72    0.54
   0  -5   1    9.69    0.66
   0  -5   1   11.23    0.75
  -1   5  -1   58.95    1.37
  -1   5  -1   59.74    1.55
  -1   5  -1   59.89    1.28
   1  -5   1   59.90    1.71
   1  -5   1   59.73    1.21
   1  -5   1   59.91    1.41
   1  -5   1   58.29    1.24
   1  -5   1   57.98    1.41
  -2   5  -1    3.01    0.41
  -2   5  -1    2.38    0.53
  -2   5  -1    2.76    0.42
  -2   5  -1    2.29    0.32
  -2   5  -1    2.84    0.27
   2  -5   1    3.04    0.28
   2  -5   1    2.40    0.44
   2  -5   1    2.81    0.33
   2  -5   1    2.86    0.41
   2  -5   1    2.29    0.44
   2  -5   1    2.55    0.32
  -3   5  -1    3.97    0.53
  -3   5  -1    4.46    0.43
  -3   5  -1    2.96    0.34
  -3   5  -1    3.56    0.45
   3  -5   1    4.30    0.56
   3  -5   1    4.20    0.67
   3  -5   1    4.43    0.60
   3  -5   1    4.12    0.33
   3  -5   1    4.37    0.50
   3  -5   1    4.42    0.25
  -4   5  -1   24.98    1.26
  -4   5  -1   25.27    0.64
  -4   5  -1   25.92    0.87
  -4   5  -1   26.14    0.76
  -4   5  -1   24.19    0.80
   4  -5   1   25.67    0.88
   4  -5   1   25.34    0.85
   4  -5   1   25.24    1.42
  -5   5  -1   60.31    2.10
  -5   5  -1   58.97    1.49
  -5   5  -1   61.26    1.10
  -5   5  -1   59.13    1.19
  -5   5  -1   60.27    1.40
  -5   5  -1   60.38    1.35
   5  -5   1   60.89    1.48
   5  -5   1   59.48    2.21
   5  -5   1   58.12    1.42
  -6   5  -1   13.62    0.55
  -6   5  -1   14.59    0.68
  -6   5  -1   13.79    0.44
  -6   5  -1   14.70    1.15
  -6   5  -1   15.11    0.80
  -6   5  -1   14.57    0.70
   6  -5   1   13.66    0.80
   6  -5   1   14.13    0.74
   6  -5   1   14.25    1.40
  -7   5  -1    2.15    0.43
  -7   5  -1    2.51    0.41
  -7   5  -1    2.89    0.49
  -7   5  -1    1.71    0.76
  -7   5  -1    2.61    0.32
  -7   5  -1    2.77    0.35
   7  -5   1    2.33    0.44
   7  -5   1    2.28    0.49
   7  -5   1    1.91    0.65
  -8   5  -1    5.13    1.04
  -8   5  -1    5.99    0.77
  -8   5  -1    5.43    0.65
  -8   5  -1    5.49    0.59
  -8   5  -1    5.04    0.44
   8  -5   1    4.35    0.51
   8  -5   1    4.93    1.06
   8  -5   1    4.84    0.63
  -9   5  -1    0.89    0.45
  -9   5  -1    1.09    0.52
  -9   5  -1    1.21    0.91
  -9   5  -1    0.81    0.45
  -9   5  -1    0.95    0.27
   9  -5   1    0.89    0.39
   9  -5   1    0.55    0.54
   9  -5   1    1.31    0.97
 -10   5  -1    3.15    0.66
 -10   5  -1    3.27    0.44
 -10   5  -1    3.61    0.61
 -10   5  -1    3.40    0.89
 -10   5  -1    3.27    0.60
  10  -5   1    4.02    0.58
  10  -5   1    3.53    0.58
  10  -5   1    2.63    0.64
 -11   5  -1    6.27    0.81
 -11   5  -1    5.57    0.82
 -11   5  -1    6.41    0.69
 -11   5  -1    6.22    0.83
  11  -5   1    6.67    0.74
  11  -5   1    6.44    0.85
  11  -5   1    6.22    0.84
 -12   5  -1    0.18    0.56
 -12   5  -1    1.35    0.52
 -12   5  -1    1.29    0.66
 -12   5  -1    2.16    0.72
  12  -5   1    1.32    0.57
  12  -5   1    1.97    0.71
  12  -5   1    0.68    0.57
 -13   5  -1    1.87    0.75
 -13   5  -1    1.11    0.64
 -13   5  -1   -0.12    0.44
 -13   5  -1   -1.27    0.62
  13  -5   1    0.61    0.65
  13  -5   1   -0.22    0.66
  13  -5   1   -0.70    0.56
 -14   5  -1    1.89    0.81
 -14   5  -1    1.43    0.81
  14  -5   1    1.35    0.60
  14  -5   1    2.26    0.76
  11   4  -1   -0.06    0.48
  11   4  -1    0.29    0.55
 -11  -4   1   -0.37    0.90
 -11  -4   1   -1.04    0.54
 -11  -4   1   -0.58    0.65
 -11  -4   1    0.41    0.74
  10   4  -1    0.07    0.44
  10   4  -1    0.14    0.69
  10   4  -1   -0.64    1.11
 -10  -4   1   -0.45    0.44
 -10  -4   1    1.00    0.66
 -10  -4   1    0.32    0.88
 -10  -4   1    1.34    0.62
   9   4  -1    1.41    0.68
   9   4  -1   -1.14    1.13
   9   4  -1   -0.04    0.38
  -9  -4   1   -0.43    0.29
  -9  -4   1   -0.17    0.55
  -9  -4   1    0.58    0.82
  -9  -4   1    0.38    0.62
  -9  -4   1    0.50    0.45
   8   4  -1    1.85    0.88
   8   4  -1    2.53    0.68
   8   4  -1    2.53    0.43
  -8  -4   1    1.38    1.03
  -8  -4   1    2.59    0.84
  -8  -4   1    2.97    0.61
  -8  -4   1    2.65    0.48
  -8  -4   1    2.09    0.65
  -8  -4   1    3.39    0.45
   7   4  -1    1.11    0.71
   7   4  -1    1.73    0.35
   7   4  -1    2.36    0.63
  -7  -4   1    0.99    0.48
  -7  -4   1    1.57    0.90
  -7  -4   1    1.85    0.34
  -7  -4   1    1.29    0.73
  -7  -4   1    1.73    0.40
  -7  -4   1    1.94    0.60
   6   4  -1    6.33    1.01
   6   4  -1    4.35    0.43
   6   4  -1    3.32    0.61
  -6  -4   1    5.72    0.47
  -6  -4   1    4.45    0.81
  -6  -4   1    5.87    0.54
  -6  -4   1    4.86    0.81
  -6  -4   1    5.05    0.67
  -6  -4   1    4.84    0.62
   5   4  -1    2.20    0.28
   5   4  -1    1.65    0.64
   5   4  -1    2.51    0.43
  -5  -4   1    1.98    0.67
  -5  -4   1    2.30    0.52
  -5  -4   1    1.81    0.40
  -5  -4   1    2.00    0.32
  -5  -4   1    2.63    0.50
  -5  -4   1    2.39    0.33
   4   4  -1    2.81    0.40
   4   4  -1    3.08    0.32
   4   4  -1    3.00    0.55
  -4  -4   1    2.85    0.61
  -4  -4   1    2.62    0.59
  -4  -4   1    2.63    0.31
  -4  -4   1    3.23    0.46
  -4  -4   1    3.48    0.43
  -4  -4   1    2.79    0.39
   3   4  -1    1.99    0.42
   3   4  -1    2.49    0.46
   3   4  -1    2.21    0.23
  -3  -4   1    1.58    0.38
  -3  -4   1    1.80    0.48
  -3  -4   1    2.08    0.42
  -3  -4   1    2.04    0.46
  -3  -4   1    2.05    0.28
  -3  -4   1    2.48    0.32
   2   4  -1    3.75    0.28
   2   4  -1    3.64    0.50
   2   4  -1    4.11    0.58
   2   4  -1    4.47    0.43
  -2  -4   1    4.23    0.42
  -2  -4   1    4.68    0.56
  -2  -4   1    3.79    0.57
  -2  -4   1    4.35    0.36
  -2  -4   1    4.89    0.72
  -2  -4   1    3.58    0.41
   1   4  -1  103.57    1.83
   1   4  -1  102.69    2.30
   1   4  -1  103.44    2.05
   1   4  -1  102.59    1.84
   1   4  -1  105.33    2.27
  -1  -4   1  104.01    2.18
  -1  -4   1  101.86    1.95
  -1  -4   1  103.08    1.83
  -1  -4   1  102.14    2.23
  -1  -4   1  103.45    2.26
  -1  -4   1  103.59    1.95
   0   4  -1    9.88    0.56
   0   4  -1   10.85    0.62
   0   4  -1   10.79    0.43
   0   4  -1   10.79    0.55
   0  -4   1   10.46    0.71
   0  -4   1   10.15    0.46
   0  -4   1    9.61    0.66
   0  -4   1   10.65    0.35
   0  -4   1   10.87    0.57
   0  -4   1   10.30    0.59
  -1   4  -1  104.13    1.90
  -1   4  -1  105.55    2.13
  -1   4  -1  105.61    1.99
   1  -4   1  104.35    1.94
   1  -4   1  105.66    1.81
   1  -4   1  103.61    2.11
   1  -4   1  103.58    1.88
   1  -4   1  101.88    1.99
   1  -4   1  103.94    2.33
  -2   4  -1    2.91    0.50
  -2   4  -1    2.29    0.25
  -2   4  -1    2.55    0.30
  -2   4  -1    2.43    0.30
  -2   4  -1    2.15    0.37
   2  -4   1    2.67    0.38
   2  -4   1    2.21    0.31
   2  -4   1    2.04    0.30
   2  -4   1    2.22    0.24
   2  -4   1    2.09    0.48
   2  -4   1    2.45    0.21
  -3   4  -1   93.76    1.79
  -3   4  -1   91.65    1.82
  -3   4  -1   92.88    1.68
   3  -4   1   95.17    1.90
   3  -4   1   95.16    2.46
   3  -4   1   95.34    2.29
   3  -4   1   95.14    1.86
   3  -4   1   93.96    1.56
  -4   4  -1    5.63    0.22
  -4   4  -1    5.58    0.40
  -4   4  -1    4.61    0.49
  -4   4  -1    5.48    0.37
  -4   4  -1    4.89    0.78
  -4   4  -1    5.74    0.29
   4  -4   1    5.69    0.55
   4  -4   1    5.98    0.95
   4  -4   1    5.90    0.55
  -5   4  -1   19.82    0.51
  -5   4  -1   18.76    0.79
  -5   4  -1   19.48    0.72
  -5   4  -1   19.86    0.60
  -5   4  -1   20.09    1.28
  -5   4  -1   19.22    0.71
   5  -4   1   19.82    0.75
   5  -4   1   19.20    1.20
   5  -4   1   19.91    0.82
  -6   4  -1   10.02    0.53
  -6   4  -1    9.66    0.58
  -6   4  -1    8.91    1.14
  -6   4  -1   10.06    0.62
  -6   4  -1   10.75    0.68
  -6   4  -1   10.27    0.41
   6  -4   1    9.32    1.04
   6  -4   1   10.66    0.61
   6  -4   1   10.24    0.59
  -7   4  -1    1.83    0.33
  -7   4  -1    1.73    0.28
  -7   4  -1    1.55    0.38
  -7   4  -1    1.60    0.43
  -7   4  -1    1.93    0.73
   7  -4   1    2.03    0.36
   7  -4   1    2.30    0.80
   7  -4   1    1.37    0.45
  -8   4  -1    1.22    0.83
  -8   4  -1    1.06    0.42
  -8   4  -1    1.91    0.30
  -8   4  -1    2.00    0.46
  -8   4  -1    1.49    0.38
   8  -4   1    1.98    0.37
   8  -4   1    1.40    0.50
   8  -4   1    0.02    0.77
  -9   4  -1    1.15    0.37
  -9   4  -1    0.91    0.44
  -9   4  -1    1.19    0.39
  -9   4  -1    1.16    0.71
  -9   4  -1    1.40    0.42
   9  -4   1    1.21    0.36
   9  -4   1    2.12    0.49
   9  -4   1    0.96    0.40
   9  -4   1    0.11    0.95
 -10   4  -1   14.71    0.94
 -10   4  -1   13.18    1.00
 -10   4  -1   14.09    0.80
 -10   4  -1   14.18    0.99
  10  -4   1   14.48    0.92
  10  -4   1   13.57    0.76
  10  -4   1   14.49    0.96
 -11   4  -1   19.22    1.22
 -11   4  -1   19.36    0.98
 -11   4  -1   19.86    1.19
 -11   4  -1   18.01    1.24
  11  -4   1   18.35    1.22
  11  -4   1   20.03    1.18
  11  -4   1   20.34    0.89
 -12   4  -1    0.91    0.75
 -12   4  -1    1.00    0.47
 -12   4  -1   -0.07    0.61
 -12   4  -1    0.98    0.65
  12  -4   1    0.92    0.61
  12  -4   1    0.31    0.64
  12  -4   1    1.76    0.52
 -13   4  -1    2.23    0.63
 -13   4  -1    2.23    0.54
 -13   4  -1    1.49    0.90
 -13   4  -1    2.65    0.78
  13  -4   1    1.90    0.73
  13  -4   1    2.13    0.73
 -14   4  -1    4.80    0.97
 -14   4  -1    4.23    0.90
 -14   4  -1    3.49    0.89
 -14   4  -1    3.57    0.63
  14  -4   1    3.86    0.87
  14  -4   1    4.10    0.87
  12   3  -1    0.76    0.58
  12   3  -1    0.56    0.59
 -12  -3   1    0.51    0.64
 -12  -3   1    0.29    0.74
 -12  -3   1    1.40    0.78
 -12  -3   1   -0.62    0.69
  11   3  -1    0.35    0.50
  11   3  -1    0.36    0.72
 -11  -3   1    1.43    0.69
 -11  -3   1    1.49    0.70
 -11  -3   1    0.31    0.93
 -11  -3   1    0.83    0.70
  10   3  -1    1.42    0.48
  10   3  -1    2.39    0.72
  10   3  -1    2.18    1.12
 -10  -3   1    1.58    0.54
 -10  -3   1    3.25    0.72
 -10  -3   1    1.16    0.89
 -10  -3   1    1.85    0.69
   9   3  -1    0.59    0.49
   9   3  -1    2.48    1.02
   9   3  -1    0.19    0.58
  -9  -3   1    0.78    0.80
  -9  -3   1    1.27    0.45
  -9  -3   1    0.69    0.54
  -9  -3   1    0.20    0.56
  -9  -3   1    1.02    0.26
  -9  -3   1    0.54    1.05
   8   3  -1    0.00    0.33
   8   3  -1   -0.32    0.75
   8   3  -1    0.13    0.52
  -8  -3   1    0.79    0.72
  -8  -3   1    0.08    0.53
  -8  -3   1    0.71    0.49
  -8  -3   1    0.45    0.24
  -8  -3   1    0.76    0.38
  -8  -3   1    0.22    0.63
   7   3  -1   16.39    1.03
   7   3  -1   15.98    0.72
   7   3  -1   15.91    1.42
  -7  -3   1   14.97    1.32
  -7  -3   1   15.34    1.65
  -7  -3   1   15.30    0.83
  -7  -3   1   13.90    0.90
  -7  -3   1   15.82    0.98
  -7  -3   1   15.59    0.58
   6   3  -1   11.18    1.14
   6   3  -1   12.09    0.62
   6   3  -1   12.59    0.86
  -6  -3   1   10.63    0.82
  -6  -3   1   12.50    0.77
  -6  -3   1   11.51    0.92
  -6  -3   1   11.99    0.63
  -6  -3   1   10.78    1.35
  -6  -3   1   12.22    0.51
   5   3  -1    2.36    0.45
   5   3  -1    1.40    0.52
   5   3  -1    2.25    0.28
  -5  -3   1    1.70    0.64
  -5  -3   1    2.69    0.32
  -5  -3   1    2.06    0.44
  -5  -3   1    2.27    0.27
  -5  -3   1    1.45    0.55
  -5  -3   1    1.73    0.36
   4   3  -1   29.24    0.75
   4   3  -1   27.99    1.25
   4   3  -1   28.21    0.98
  -4  -3   1   29.53    0.90
  -4  -3   1   28.97    0.78
  -4  -3   1   28.46    0.97
  -4  -3   1   29.55    0.76
  -4  -3   1   28.23    1.12
  -4  -3   1   28.35    1.40
   3   3  -1   13.99    0.70
   3   3  -1   12.75    0.84
   3   3  -1   13.00    0.46
   3   3  -1   13.36    0.92
  -3  -3   1   13.39    0.85
  -3  -3   1   12.62    0.55
  -3  -3   1   13.57    0.48
  -3  -3   1   13.47    0.50
  -3  -3   1   14.51    0.76
  -3  -3   1   13.53    0.94
  -3  -3   1   13.07    0.66
   2   3  -1   46.92    1.13
   2   3  -1   48.09    0.97
   2   3  -1   49.05    1.41
   2   3  -1   49.57    1.39
  -2  -3   1   47.90    1.13
  -2  -3   1   49.05    1.04
  -2  -3   1   47.57    1.33
  -2  -3   1   48.95    1.43
  -2  -3   1   48.53    1.04
  -2  -3   1   50.20    1.39
   1   3  -1  288.10    4.75
   1   3  -1  286.90    4.91
   1   3  -1  284.19    4.56
   1   3  -1  292.50    5.01
   1   3  -1  289.49    4.58
  -1  -3   1  291.70    4.97
  -1  -3   1  280.36    4.54
  -1  -3   1  285.86    4.64
  -1  -3   1  285.10    4.63
  -1  -3   1  287.69    4.88
  -1  -3   1  284.35    4.83
   0   3  -1  130.19    2.32
   0   3  -1  130.01    2.37
   0   3  -1  133.78    2.38
   0   3  -1  131.83    2.20
   0  -3   1  130.32    2.55
   0  -3   1  129.20    2.19
   0  -3   1  130.18    2.26
   0  -3   1  127.45    2.09
   0  -3   1  129.48    2.33
  -1   3  -1  152.47    2.93
  -1   3  -1  149.12    2.70
  -1   3  -1  150.42    2.51
  -1   3  -1  147.23    2.56
   1  -3   1  146.72    2.40
   1  -3   1  147.19    2.56
   1  -3   1  151.07    2.51
   1  -3   1  147.64    2.50
   1  -3   1  148.35    2.67
   1  -3   1  152.78    2.94
  -2   3  -1   61.98    1.52
  -2   3  -1   63.81    1.69
  -2   3  -1   62.61    1.25
  -2   3  -1   62.70    1.13
  -2   3  -1   61.30    1.25
   2  -3   1   62.58    1.52
   2  -3   1   64.60    1.73
   2  -3   1   61.93    1.09
   2  -3   1   62.12    1.26
   2  -3   1   63.36    1.31
  -3   3  -1   13.31    0.36
  -3   3  -1   13.15    0.53
  -3   3  -1   12.81    0.93
  -3   3  -1   13.59    0.47
  -3   3  -1   13.54    0.76
  -3   3  -1   13.00    0.56
   3  -3   1   12.82    0.58
   3  -3   1   13.09    0.51
   3  -3   1   12.71    0.96
   3  -3   1   13.98    0.85
  -4   3  -1   26.94    0.78
  -4   3  -1   29.13    1.33
  -4   3  -1   28.33    0.68
  -4   3  -1   27.63    0.58
  -4   3  -1   27.37    0.79
  -4   3  -1   27.28    0.80
   4  -3   1   27.86    0.80
   4  -3   1   28.00    1.26
   4  -3   1   29.23    1.42
   4  -3   1   27.49    0.85
  -5   3  -1   72.31    1.53
  -5   3  -1   69.82    1.53
  -5   3  -1   72.08    1.32
  -5   3  -1   71.10    1.58
  -5   3  -1   73.59    2.25
  -5   3  -1   72.26    1.47
   5  -3   1   70.27    1.55
   5  -3   1   72.05    1.48
   5  -3   1   73.59    2.26
  -6   3  -1    0.14    0.39
  -6   3  -1    0.19    0.32
  -6   3  -1    0.39    0.22
  -6   3  -1    0.15    0.25
  -6   3  -1    0.14    0.18
   6  -3   1    0.22    0.34
   6  -3   1    0.68    0.63
   6  -3   1    0.55    0.25
  -7   3  -1   20.24    0.89
  -7   3  -1   20.56    0.68
  -7   3  -1   20.96    0.93
  -7   3  -1   22.06    0.96
  -7   3  -1   23.28    1.65
   7  -3   1   20.88    0.91
   7  -3   1   19.04    1.57
   7  -3   1   21.20    0.73
  -8   3  -1    3.14    0.37
  -8   3  -1    3.45    0.53
  -8   3  -1    4.21    0.60
  -8   3  -1    2.95    0.52
  -8   3  -1    3.98    0.96
   8  -3   1    3.49    0.50
   8  -3   1    3.65    0.54
   8  -3   1    3.38    0.42
   8  -3   1    2.86    0.95
  -9   3  -1    6.34    0.78
  -9   3  -1    6.33    0.59
  -9   3  -1    8.00    0.83
  -9   3  -1    5.16    1.01
  -9   3  -1    6.54    0.78
   9  -3   1    5.20    0.65
   9  -3   1    5.52    1.18
   9  -3   1    5.74    0.50
   9  -3   1    5.89    0.72
 -10   3  -1   10.49    0.95
 -10   3  -1    8.56    0.69
 -10   3  -1   11.01    1.01
 -10   3  -1    5.94    1.21
 -10   3  -1    8.84    0.94
  10  -3   1   12.42    1.79
  10  -3   1    9.77    0.59
  10  -3   1    8.52    0.89
  10  -3   1    9.77    0.95
 -11   3  -1   10.75    1.07
 -11   3  -1    9.10    1.06
 -11   3  -1   10.03    1.09
 -11   3  -1    9.28    0.80
  11  -3   1    9.85    0.99
  11  -3   1   10.37    1.01
  11  -3   1    9.85    0.68
 -12   3  -1   -0.38    0.47
 -12   3  -1    0.07    0.66
 -12   3  -1   -0.27    0.39
 -12   3  -1    0.23    0.44
  12  -3   1    0.08    0.36
  12  -3   1   -0.20    0.57
  12  -3   1    0.54    0.59
 -13   3  -1    0.53    0.77
 -13   3  -1    0.52    0.68
 -13   3  -1    0.73    0.67
 -13   3  -1    1.50    0.56
  13  -3   1   -0.43    0.61
  13  -3   1    1.15    0.69
 -14   3  -1    0.62    0.91
 -14   3  -1    0.09    0.70
 -14   3  -1    1.30    0.76
 -14   3  -1    1.79    0.79
  14  -3   1    0.39    0.77
  14  -3   1   -0.27    0.70
  12   2  -1    1.75    0.70
  12   2  -1    1.90    0.76
 -12  -2   1    0.31    0.98
 -12  -2   1    1.18    0.73
 -12  -2   1   -0.03    0.69
 -12  -2   1    0.68    0.59
  11   2  -1    0.47    0.49
  11   2  -1    1.20    0.68
 -11  -2   1    1.80    0.97
 -11  -2   1    2.27    0.57
 -11  -2   1    0.97    0.52
 -11  -2   1    0.77    0.49
  10   2  -1    1.90    1.09
  10   2  -1    2.11    0.52
  10   2  -1    2.05    0.66
 -10  -2   1    1.33    0.48
 -10  -2   1    2.20    0.54
 -10  -2   1    0.96    0.61
 -10  -2   1    1.26    0.64
 -10  -2   1    1.95    0.29
   9   2  -1    1.12    0.50
   9   2  -1    0.84    0.57
   9   2  -1    1.51    0.91
  -9  -2   1    1.06    0.75
  -9  -2   1    1.16    1.00
  -9  -2   1    1.14    0.44
  -9  -2   1    1.00    0.55
  -9  -2   1    0.76    0.40
   8   2  -1   -0.19    0.72
   8   2  -1    0.74    0.53
   8   2  -1    0.18    0.34
  -8  -2   1    0.08    0.84
  -8  -2   1   -0.10    0.47
  -8  -2   1    0.24    0.45
  -8  -2   1    0.69    0.67
  -8  -2   1    0.05    0.34
   7   2  -1    1.35    0.50
   7   2  -1    1.77    0.40
   7   2  -1    1.86    0.70
  -7  -2   1    1.92    0.50
  -7  -2   1    2.11    0.37
  -7  -2   1    1.45    0.45
  -7  -2   1    1.18    0.62
  -7  -2   1    1.90    0.81
   6   2  -1   11.02    0.57
   6   2  -1   11.17    0.79
   6   2  -1   10.02    1.11
  -6  -2   1   12.20    1.29
  -6  -2   1   11.32    0.71
  -6  -2   1   11.31    0.60
  -6  -2   1   11.14    0.75
  -6  -2   1   11.90    1.02
   5   2  -1   50.89    1.83
   5   2  -1   52.65    1.18
   5   2  -1   51.65    1.33
  -5  -2   1   50.88    1.17
  -5  -2   1   51.48    1.62
  -5  -2   1   48.81    1.87
  -5  -2   1   51.25    1.33
  -5  -2   1   50.30    1.28
   4   2  -1   26.42    0.72
   4   2  -1   27.82    1.23
   4   2  -1   26.11    0.90
  -4  -2   1   26.46    0.88
  -4  -2   1   26.49    0.84
  -4  -2   1   26.37    1.31
  -4  -2   1   25.53    0.71
  -4  -2   1   27.01    1.12
   3   2  -1    8.96    0.79
   3   2  -1    9.02    0.38
   3   2  -1    8.30    0.53
   3   2  -1    8.96    0.74
  -3  -2   1    9.35    0.47
  -3  -2   1    9.51    0.80
  -3  -2   1    8.61    0.72
  -3  -2   1    9.05    0.38
  -3  -2   1    8.89    0.46
  -3  -2   1    9.41    0.74
   2   2  -1   93.31    1.78
   2   2  -1   95.74    2.07
   2   2  -1   95.71    2.07
   2   2  -1   93.82    1.64
  -2  -2   1   94.62    2.07
  -2  -2   1   94.33    1.93
  -2  -2   1   95.81    1.62
  -2  -2   1   94.73    1.77
  -2  -2   1   96.56    1.71
  -2  -2   1   96.61    2.09
   1   2  -1   54.48    0.99
   1   2  -1   53.11    1.19
   1   2  -1   52.99    1.10
   1   2  -1   52.20    1.30
  -1  -2   1   54.39    0.97
  -1  -2   1   53.08    1.30
  -1  -2   1   54.30    1.21
  -1  -2   1   53.61    1.04
  -1  -2   1   53.49    1.18
  -1  -2   1   52.58    1.06
   0   2  -1   38.26    0.82
   0   2  -1   44.94    0.86
   0   2  -1   44.93    0.89
   0   2  -1   44.03    0.81
   0   2  -1   45.65    0.84
   0  -2   1   45.16    0.84
   0  -2   1   44.87    0.92
   0  -2   1   45.64    1.13
   0  -2   1   44.00    0.93
  -1   2  -1  131.29    2.20
  -1   2  -1  132.73    2.56
  -1   2  -1  134.41    2.24
  -1   2  -1  134.14    2.34
   1  -2   1  132.63    2.22
   1  -2   1  133.84    2.56
   1  -2   1  129.17    2.10
   1  -2   1  132.15    2.32
   1  -2   1  133.00    2.21
  -2   2  -1   21.16    0.95
  -2   2  -1   22.10    0.60
  -2   2  -1   21.58    0.60
  -2   2  -1   21.83    0.80
  -2   2  -1   22.20    0.52
   2  -2   1   21.49    0.62
   2  -2   1   22.06    0.79
   2  -2   1   21.51    0.57
   2  -2   1   22.95    0.99
  -3   2  -1   33.54    0.80
  -3   2  -1   35.36    1.28
  -3   2  -1   34.12    0.82
  -3   2  -1   33.51    0.72
  -3   2  -1   34.19    0.65
  -3   2  -1   33.42    1.20
  -3   2  -1   32.92    0.82
   3  -2   1   32.80    0.81
   3  -2   1   34.36    1.23
   3  -2   1   33.97    0.76
   3  -2   1   34.29    1.28
  -4   2  -1   38.70    0.98
  -4   2  -1   40.30    1.55
  -4   2  -1   39.01    0.97
  -4   2  -1   39.45    0.82
  -4   2  -1   39.36    0.92
   4  -2   1   37.88    0.93
   4  -2   1   38.55    1.43
   4  -2   1   36.35    1.81
   4  -2   1   39.29    0.87
  -5   2  -1    6.03    0.96
  -5   2  -1    6.13    0.40
  -5   2  -1    6.23    0.54
  -5   2  -1    7.10    0.50
  -5   2  -1    6.75    0.50
   5  -2   1    6.16    0.82
   5  -2   1    6.37    0.38
   5  -2   1    5.54    0.52
  -6   2  -1    1.76    0.27
  -6   2  -1    1.45    0.35
  -6   2  -1    1.86    0.37
  -6   2  -1    1.28    0.49
  -6   2  -1    1.82    0.36
   6  -2   1    1.55    0.36
   6  -2   1    1.58    0.27
   6  -2   1    1.94    0.55
   6  -2   1    1.28    0.33
  -7   2  -1    2.59    0.44
  -7   2  -1    2.52    0.34
  -7   2  -1    0.93    0.71
  -7   2  -1    1.75    0.42
  -7   2  -1    1.88    0.43
   7  -2   1    2.68    0.44
   7  -2   1    1.99    0.39
   7  -2   1    2.50    0.80
   7  -2   1    2.38    0.30
  -8   2  -1    3.33    0.45
  -8   2  -1    2.23    0.92
  -8   2  -1    3.31    0.42
  -8   2  -1    2.30    0.50
  -8   2  -1    3.90    0.57
   8  -2   1    2.74    0.50
   8  -2   1    5.76    1.05
   8  -2   1    3.76    0.42
   8  -2   1    2.48    0.47
  -9   2  -1   23.94    1.03
  -9   2  -1   22.52    1.11
  -9   2  -1   23.15    1.82
  -9   2  -1   23.91    1.24
  -9   2  -1   25.30    1.19
   9  -2   1   22.21    0.75
   9  -2   1   21.56    1.09
   9  -2   1   22.95    1.99
   9  -2   1   22.58    1.08
 -10   2  -1    6.09    0.71
 -10   2  -1    5.08    0.69
 -10   2  -1    5.43    0.72
 -10   2  -1    4.43    0.75
  10  -2   1    4.28    0.99
  10  -2   1    5.01    0.67
  10  -2   1    6.51    0.88
  10  -2   1    6.02    0.50
 -11   2  -1    5.67    0.80
 -11   2  -1    5.33    0.83
 -11   2  -1    5.81    0.78
 -11   2  -1    6.08    0.68
  11  -2   1    6.25    0.48
  11  -2   1    5.06    0.75
  11  -2   1    5.31    0.70
 -12   2  -1    2.12    0.79
 -12   2  -1    2.21    0.72
 -12   2  -1    2.59    0.60
 -12   2  -1    1.81    0.65
  12  -2   1    1.85    0.67
  12  -2   1    1.95    0.63
 -13   2  -1   -0.44    0.81
 -13   2  -1    1.45    0.71
 -13   2  -1    0.87    0.70
 -13   2  -1    0.39    0.47
  13  -2   1    0.98    0.74
  13  -2   1   -0.29    0.61
  13   1  -1    0.08    0.61
  13   1  -1    0.19    0.77
 -13  -1   1    0.67    0.66
 -13  -1   1   -1.01    0.67
 -13  -1   1    3.24    1.10
 -13  -1   1    0.72    0.80
  12   1  -1    4.19    0.85
  12   1  -1    4.00    0.68
 -12  -1   1    5.92    0.90
 -12  -1   1    6.06    0.98
 -12  -1   1    5.07    0.89
 -12  -1   1    4.60    0.75
  11   1  -1    0.07    0.60
  11   1  -1   -0.45    0.44
 -11  -1   1    0.63    0.60
 -11  -1   1   -0.27    0.49
 -11  -1   1    0.73    0.46
 -11  -1   1    0.92    0.85
  10   1  -1    0.83    0.59
  10   1  -1    1.72    1.08
  10   1  -1    0.64    0.46
 -10  -1   1    0.73    0.39
 -10  -1   1    0.67    0.55
 -10  -1   1    0.78    0.47
 -10  -1   1    1.67    0.78
   9   1  -1   15.80    1.77
   9   1  -1   16.04    0.61
   9   1  -1   16.62    0.93
   9   1  -1   17.41    1.08
  -9  -1   1   17.26    1.09
  -9  -1   1   15.69    1.04
  -9  -1   1   16.11    0.92
  -9  -1   1   17.28    1.37
  -9  -1   1   19.13    1.72
   8   1  -1    2.11    0.43
   8   1  -1    0.52    0.74
   8   1  -1    0.58    0.24
   8   1  -1    0.79    0.48
  -8  -1   1    0.82    0.62
  -8  -1   1    1.39    0.49
  -8  -1   1    0.74    0.47
  -8  -1   1   -0.68    0.77
  -8  -1   1    1.48    0.40
   7   1  -1    1.00    0.24
   7   1  -1    1.07    0.42
   7   1  -1    1.04    0.34
   7   1  -1    0.49    0.66
  -7  -1   1    0.66    0.31
  -7  -1   1    0.58    0.40
  -7  -1   1    1.34    0.34
  -7  -1   1    0.81    0.69
  -7  -1   1    1.04    0.58
   6   1  -1   13.86    0.63
   6   1  -1   13.10    1.19
   6   1  -1   12.79    0.46
   6   1  -1   12.68    0.74
  -6  -1   1   13.26    0.72
  -6  -1   1   13.26    0.97
  -6  -1   1   12.56    0.61
  -6  -1   1   13.33    0.73
  -6  -1   1   14.55    1.29
   5   1  -1    3.46    0.41
   5   1  -1    2.96    0.60
   5   1  -1    3.71    0.39
   5   1  -1    3.14    0.27
  -5  -1   1    3.03    0.36
  -5  -1   1    2.74    0.65
  -5  -1   1    3.41    0.54
  -5  -1   1    3.80    0.42
  -5  -1   1    3.08    0.37
   4   1  -1   13.71    0.95
   4   1  -1   12.45    0.42
   4   1  -1   12.66    0.51
   4   1  -1   12.95    0.61
  -4  -1   1   12.84    0.59
  -4  -1   1   12.65    0.60
  -4  -1   1   11.99    0.96
  -4  -1   1   13.46    1.02
  -4  -1   1   12.60    0.48
  -4  -1   1   12.37    0.69
   3   1  -1   20.21    1.00
   3   1  -1   19.13    0.63
   3   1  -1   20.16    0.96
   3   1  -1   19.14    0.56
   3   1  -1   19.68    0.50
  -3  -1   1   18.54    0.51
  -3  -1   1   19.55    0.62
  -3  -1   1   18.63    0.98
  -3  -1   1   18.53    0.63
  -3  -1   1   19.45    0.81
  -3  -1   1   18.11    0.93
   2   1  -1   14.30    0.42
   2   1  -1   13.96    0.40
   2   1  -1   13.51    0.49
   2   1  -1   13.82    0.72
   2   1  -1   14.30    0.72
  -2  -1   1   13.54    0.71
  -2  -1   1   14.30    0.56
  -2  -1   1   14.63    0.73
  -2  -1   1   13.93    0.36
  -2  -1   1   14.54    0.46
  -2  -1   1   13.90    0.50
   1   1  -1  326.44    5.15
   1   1  -1  329.72    5.12
   1   1  -1  330.09    5.28
   1   1  -1  328.13    5.40
  -1  -1   1  332.49    5.13
  -1  -1   1  331.29    5.10
  -1  -1   1  324.45    4.99
  -1  -1   1  326.84    5.25
  -1  -1   1  275.85    5.01
   0  -1   1   31.32    0.88
  -1   1  -1   14.11    0.56
  -1   1  -1   11.75    0.37
  -1   1  -1   12.55    0.36
  -1   1  -1   14.34    0.55
   1  -1   1   11.83    0.36
   1  -1   1   11.99    0.35
   1  -1   1   11.79    0.56
   1  -1   1   14.47    0.52
  -2   1  -1    6.58    0.33
  -2   1  -1    5.81    0.30
  -2   1  -1    6.92    0.28
  -2   1  -1    6.16    0.38
  -2   1  -1    5.84    0.52
  -2   1  -1    6.19    0.63
   2  -1   1    6.04    0.62
   2  -1   1    5.66    0.30
   2  -1   1    5.90    0.66
   2  -1   1    6.50    0.38
  -3   1  -1   15.52    0.92
  -3   1  -1   16.17    0.44
  -3   1  -1   16.29    0.51
  -3   1  -1   15.08    0.57
  -3   1  -1   16.04    0.54
   3  -1   1   15.92    0.42
   3  -1   1   15.63    0.54
   3  -1   1   16.06    0.94
   3  -1   1   15.99    0.98
  -4   1  -1   27.57    1.25
  -4   1  -1   26.55    0.82
  -4   1  -1   27.95    0.83
  -4   1  -1   25.77    0.68
  -4   1  -1   27.53    0.81
  -4   1  -1   27.21    1.25
   4  -1   1   26.87    0.76
   4  -1   1   26.19    1.27
   4  -1   1   27.28    0.62
  -5   1  -1   12.42    0.63
  -5   1  -1   13.75    1.04
  -5   1  -1   12.57    0.53
  -5   1  -1   12.99    0.57
  -5   1  -1   12.24    0.68
   5  -1   1   13.44    1.12
   5  -1   1   12.86    0.42
   5  -1   1   12.96    0.60
   5  -1   1   12.26    0.63
  -6   1  -1    1.32    0.39
  -6   1  -1    2.22    0.39
  -6   1  -1    1.46    0.38
  -6   1  -1    1.51    0.30
  -6   1  -1    1.19    0.48
   6  -1   1    1.56    0.63
   6  -1   1    1.63    0.22
   6  -1   1    1.76    0.37
   6  -1   1    1.78    0.34
  -7   1  -1    4.76    0.78
  -7   1  -1    6.65    0.66
  -7   1  -1    6.19    0.53
  -7   1  -1    5.51    0.73
  -7   1  -1    5.07    0.50
   7  -1   1    5.01    0.91
   7  -1   1    5.77    0.59
   7  -1   1    5.45    0.35
   7  -1   1    5.41    0.64
  -8   1  -1    5.19    0.69
  -8   1  -1    3.60    0.58
  -8   1  -1    4.51    1.01
  -8   1  -1    4.85    0.59
  -8   1  -1    4.12    0.66
   8  -1   1    4.58    0.99
   8  -1   1    5.63    0.36
   8  -1   1    4.44    0.59
   8  -1   1    5.31    0.56
  -9   1  -1   34.74    1.40
  -9   1  -1   33.01    2.39
  -9   1  -1   34.98    1.35
  -9   1  -1   35.53    1.55
  -9   1  -1   36.59    1.23
   9  -1   1   33.51    1.24
   9  -1   1   36.81    2.25
   9  -1   1   35.30    1.38
   9  -1   1   34.51    0.85
 -10   1  -1   29.07    1.31
 -10   1  -1   29.19    1.21
 -10   1  -1   29.21    1.53
 -10   1  -1   27.30    1.37
  10  -1   1   28.55    1.35
  10  -1   1   25.62    2.18
  10  -1   1   27.81    0.73
  10  -1   1   29.62    1.21
 -11   1  -1    6.74    0.84
 -11   1  -1    8.21    0.91
 -11   1  -1    8.97    1.22
 -11   1  -1    8.14    0.97
  11  -1   1    8.02    0.84
  11  -1   1    8.09    0.87
 -12   1  -1    1.70    0.83
 -12   1  -1    0.08    0.62
 -12   1  -1    0.77    0.45
 -12   1  -1    0.07    0.56
  12  -1   1    0.59    0.67
  12  -1   1   -0.47    0.52
 -13   1  -1    1.72    0.97
 -13   1  -1    1.25    0.74
 -13   1  -1    0.03    0.74
 -13   1  -1    1.69    0.69
  13  -1   1    1.51    0.79
  13  -1   1    2.23    0.67
  13   0  -1    0.06    0.58
  13   0  -1    0.91    0.75
 -13   0   1    1.68    1.00
 -13   0   1    0.50    0.72
 -13   0   1    0.18    0.64
 -13   0   1    0.16    0.68
  12   0  -1    1.82    0.70
  12   0  -1    1.19    0.61
 -12   0   1    3.02    0.98
 -12   0   1    4.01    0.75
 -12   0   1    2.17    0.64
 -12   0   1    0.83    0.69
  11   0  -1    2.32    0.58
  11   0  -1    2.24    0.66
  11   0  -1    1.95    0.33
 -11   0   1    2.03    0.56
 -11   0   1    1.38    0.65
 -11   0   1    1.19    0.60
 -11   0   1    2.25    0.69
  10   0  -1   -0.18    0.44
  10   0  -1    0.30    0.28
  10   0  -1   -0.26    0.50
  10   0  -1   -0.47    0.98
 -10   0   1   -0.17    0.41
 -10   0   1   -0.08    0.51
 -10   0   1   -0.09    0.49
 -10   0   1    0.40    0.99
 -10   0   1    0.25    0.66
   9   0  -1   12.41    0.83
   9   0  -1   12.85    0.60
   9   0  -1   13.96    1.71
   9   0  -1   10.99    0.93
  -9   0   1   13.98    0.87
  -9   0   1   12.87    1.21
  -9   0   1   14.51    1.83
  -9   0   1   13.61    0.95
  -9   0   1   13.13    1.00
   8   0  -1   16.30    0.59
   8   0  -1   15.45    1.55
   8   0  -1   16.53    0.93
   8   0  -1   15.47    0.82
  -8   0   1   15.90    0.82
  -8   0   1   14.87    1.67
  -8   0   1   15.15    0.92
  -8   0   1   14.47    1.16
  -8   0   1   15.51    0.78
   7   0  -1    2.41    0.29
   7   0  -1    1.69    0.37
   7   0  -1    1.78    0.41
   7   0  -1    2.00    0.56
  -7   0   1    1.81    0.43
  -7   0   1    1.99    0.57
  -7   0   1    1.93    0.77
  -7   0   1    2.15    0.37
  -7   0   1    1.99    0.42
   6   0  -1   17.19    1.27
   6   0  -1   17.79    0.59
   6   0  -1   17.18    0.76
   6   0  -1   17.44    0.70
  -6   0   1   15.99    0.96
  -6   0   1   17.36    0.75
  -6   0   1   16.75    0.76
  -6   0   1   16.82    1.34
  -6   0   1   17.89    0.70
   5   0  -1   17.74    0.56
   5   0  -1   19.81    1.21
   5   0  -1   18.04    0.67
   5   0  -1   17.44    0.69
  -5   0   1   16.33    0.65
  -5   0   1   16.79    0.63
  -5   0   1   18.05    0.88
  -5   0   1   18.48    1.13
  -5   0   1   17.96    0.69
   4   0  -1   12.70    0.43
   4   0  -1   12.22    0.88
   4   0  -1   13.05    0.97
   4   0  -1   13.55    0.54
   4   0  -1   13.47    0.54
  -4   0   1   14.18    1.01
  -4   0   1   12.72    0.55
  -4   0   1   12.66    0.46
  -4   0   1   12.42    0.52
  -4   0   1   12.78    0.71
  -4   0   1   12.75    1.00
   3   0  -1   60.70    1.18
   3   0  -1   59.89    1.19
   3   0  -1   60.62    1.70
   3   0  -1   61.64    1.61
   3   0  -1   58.89    1.12
  -3   0   1   60.71    1.65
  -3   0   1   61.53    1.66
  -3   0   1   60.12    1.21
  -3   0   1   58.88    1.23
  -3   0   1   60.64    1.14
  -3   0   1   60.51    1.36
   2   0  -1   30.91    0.63
   2   0  -1   31.38    0.64
   2   0  -1   30.38    0.67
   2   0  -1   30.02    0.93
   2   0  -1   30.68    1.01
  -2   0   1   29.98    0.75
  -2   0   1   28.54    1.00
  -2   0   1   30.43    0.99
  -2   0   1   29.59    0.67
  -2   0   1   31.33    0.69
  -2   0   1   29.35    0.61
  -1   0  -1   27.68    0.76
  -1   0  -1   27.56    0.62
  -1   0  -1   21.70    0.74
  -1   0  -1   24.24    0.56
  -1   0  -1   20.98    0.52
  -1   0  -1   23.07    0.51
   1   0   1   29.02    0.84
   1   0   1   22.85    0.67
  -2   0  -1    1.88    0.24
  -2   0  -1    1.91    0.29
  -2   0  -1    1.52    0.32
  -2   0  -1    1.76    0.24
  -2   0  -1    1.69    0.20
  -2   0  -1    1.52    0.26
   2   0   1    1.38    0.32
   2   0   1    1.92    0.20
   2   0   1    2.18    0.37
   2   0   1    1.79    0.24
  -3   0  -1    5.96    0.42
  -3   0  -1    5.77    0.68
  -3   0  -1    5.60    0.42
  -3   0  -1    4.96    0.75
  -3   0  -1    5.64    0.36
  -3   0  -1    5.30    0.48
   3   0   1    6.21    0.69
   3   0   1    6.18    0.81
   3   0   1    5.33    0.43
   3   0   1    5.32    0.29
  -4   0  -1   32.68    0.85
  -4   0  -1   33.92    1.35
  -4   0  -1   32.96    0.93
  -4   0  -1   32.85    0.97
  -4   0  -1   33.41    1.48
  -4   0  -1   32.04    0.90
   4   0   1   30.59    0.66
   4   0   1   33.56    1.33
   4   0   1   32.59    0.92
   4   0   1   32.05    0.81
  -5   0  -1    8.57    0.55
  -5   0  -1    8.91    1.06
  -5   0  -1    9.48    0.52
  -5   0  -1    8.90    0.60
  -5   0  -1    8.83    0.52
   5   0   1    9.39    0.51
   5   0   1    9.52    0.60
   5   0   1    9.20    0.96
   5   0   1    9.39    0.30
  -6   0  -1    6.11    0.52
  -6   0  -1    7.94    1.17
  -6   0  -1    5.45    0.58
  -6   0  -1    5.51    0.71
  -6   0  -1    6.21    0.47
   6   0   1    5.39    0.59
   6   0   1    5.69    0.26
   6   0   1    6.16    0.50
   6   0   1    5.85    0.83
  -7   0  -1    1.02    0.51
  -7   0  -1    1.02    0.30
  -7   0  -1    1.04    0.41
  -7   0  -1    1.01    0.29
  -7   0  -1    0.89    0.55
   7   0   1    0.50    0.41
   7   0   1    0.97    0.34
   7   0   1    0.59    0.15
   7   0   1   -0.21    0.63
  -8   0  -1    2.80    0.65
  -8   0  -1    2.02    0.43
  -8   0  -1    1.85    0.91
  -8   0  -1    2.61    0.49
  -8   0  -1    1.97    0.40
   8   0   1    1.27    0.40
   8   0   1    2.29    0.26
   8   0   1    2.09    0.53
   8   0   1    2.58    0.86
  -9   0  -1    5.55    1.27
  -9   0  -1    2.47    0.60
  -9   0  -1    3.53    0.58
  -9   0  -1    3.29    0.73
  -9   0  -1    4.89    0.63
   9   0   1    3.86    0.66
   9   0   1    4.73    1.07
   9   0   1    4.32    0.56
 -10   0  -1    2.84    0.77
 -10   0  -1    2.12    0.45
 -10   0  -1    2.37    0.59
 -10   0  -1    1.32    0.58
  10   0   1    2.05    1.09
  10   0   1    2.73    0.66
  10   0   1    1.99    0.51
 -11   0  -1    1.23    0.76
 -11   0  -1    2.61    0.62
 -11   0  -1    0.86    0.58
 -11   0  -1    2.74    0.72
  11   0   1    1.84    0.66
  11   0   1    1.38    0.53
 -12   0  -1    1.18    0.90
 -12   0  -1    1.13    0.71
 -12   0  -1    0.18    0.60
 -12   0  -1    0.74    0.61
  12   0   1    0.52    0.55
  12   0   1    1.37    0.75
 -13   0  -1    0.70    0.73
 -13   0  -1    0.31    0.74
 -13   0  -1   -1.11    0.65
 -13   0  -1    0.59    0.96
  13   0   1    0.27    0.79
  13   0   1    1.00    0.65
  14  -1  -1   -0.74    0.74
  13  -1  -1    1.47    0.74
  13  -1  -1    2.81    0.73
 -13   1   1    2.12    1.05
 -13   1   1    2.87    0.74
 -13   1   1    2.53    0.71
 -13   1   1    1.93    0.77
  12  -1  -1   -0.43    0.58
  12  -1  -1    1.30    0.36
  12  -1  -1    0.27    0.53
 -12   1   1    0.13    0.56
 -12   1   1   -0.38    0.58
 -12   1   1    0.06    0.51
 -12   1   1    0.26    0.82
  11  -1  -1    8.64    0.97
  11  -1  -1    8.26    0.72
  11  -1  -1    9.66    0.65
 -11   1   1    9.42    0.92
 -11   1   1    9.94    0.93
 -11   1   1   10.28    1.24
 -11   1   1    9.45    0.85
  10  -1  -1    1.69    0.53
  10  -1  -1    1.79    1.08
  10  -1  -1    3.52    0.52
  10  -1  -1    3.40    0.42
 -10   1   1    3.10    0.77
 -10   1   1    3.93    0.58
 -10   1   1    3.89    0.68
 -10   1   1    3.52    1.14
 -10   1   1    4.21    0.61
   9  -1  -1   16.40    0.97
   9  -1  -1   17.61    0.73
   9  -1  -1   16.77    1.74
   9  -1  -1   16.73    0.95
  -9   1   1   17.23    0.95
  -9   1   1   15.66    1.88
  -9   1   1   17.53    0.96
  -9   1   1   16.54    1.23
  -9   1   1   16.16    1.03
   8  -1  -1    1.17    0.81
   8  -1  -1    2.39    0.38
   8  -1  -1    1.73    0.33
   8  -1  -1    1.75    0.43
  -8   1   1    3.23    0.64
  -8   1   1    1.79    0.43
  -8   1   1    1.33    0.41
  -8   1   1    1.99    0.69
  -8   1   1    1.31    0.46
   7  -1  -1    4.16    0.38
   7  -1  -1    4.40    0.85
   7  -1  -1    4.71    0.56
   7  -1  -1    5.13    0.54
  -7   1   1    5.84    0.56
  -7   1   1    5.86    0.75
  -7   1   1    4.84    0.88
  -7   1   1    4.88    0.59
  -7   1   1    4.64    0.54
   6  -1  -1   17.01    0.73
   6  -1  -1   17.06    0.58
   6  -1  -1   17.73    0.70
   6  -1  -1   16.52    1.13
  -6   1   1   17.26    1.17
  -6   1   1   16.71    0.68
  -6   1   1   16.65    0.71
  -6   1   1   17.14    0.89
  -6   1   1   17.61    0.79
   5  -1  -1   15.82    1.03
   5  -1  -1   15.40    0.53
   5  -1  -1   16.58    0.61
   5  -1  -1   16.18    0.66
  -5   1   1   16.46    0.79
  -5   1   1   15.24    0.58
  -5   1   1   15.59    0.63
  -5   1   1   14.18    0.59
  -5   1   1   15.36    1.18
   4  -1  -1   12.07    0.55
   4  -1  -1   10.28    0.94
   4  -1  -1   11.76    0.45
   4  -1  -1   11.74    0.45
   4  -1  -1   11.93    0.99
  -4   1   1   10.91    0.48
  -4   1   1   11.60    0.62
  -4   1   1   11.56    0.56
  -4   1   1   11.29    0.97
  -4   1   1   11.94    0.99
  -4   1   1   11.68    0.51
   3  -1  -1   88.37    1.61
   3  -1  -1   87.29    2.10
   3  -1  -1   87.83    1.58
   3  -1  -1   91.21    1.54
   3  -1  -1   88.25    2.11
  -3   1   1   89.18    1.67
  -3   1   1   90.97    2.13
  -3   1   1   89.28    1.60
  -3   1   1   89.29    1.74
  -3   1   1   92.16    2.15
  -3   1   1   88.07    1.62
   2  -1  -1   27.75    1.00
   2  -1  -1   28.78    0.66
   2  -1  -1   28.92    0.62
   2  -1  -1   27.80    0.97
  -2   1   1   28.57    0.99
  -2   1   1   28.58    0.64
  -2   1   1   28.23    0.71
  -2   1   1   28.16    0.62
  -2   1   1   28.50    0.63
  -2   1   1   29.11    1.01
   1  -1  -1   82.79    1.85
   1  -1  -1   79.87    1.62
   1  -1  -1   72.00    1.32
  -1   1   1   78.05    1.47
   0   1   1   36.24    0.92
  -1  -1  -1   36.36    0.79
  -1  -1  -1   35.17    0.88
  -1  -1  -1   35.44    0.74
  -1  -1  -1   35.87    0.76
  -1  -1  -1   36.16    1.09
  -1  -1  -1   35.71    0.75
   1   1   1   35.27    1.04
   1   1   1   35.70    0.78
   1   1   1   35.64    0.78
  -2  -1  -1   18.66    0.56
  -2  -1  -1   17.83    0.54
  -2  -1  -1   18.58    0.97
  -2  -1  -1   17.83    0.70
  -2  -1  -1   18.06    0.71
  -2  -1  -1   17.85    0.56
   2   1   1   18.49    0.44
   2   1   1   18.75    0.62
   2   1   1   17.97    0.86
   2   1   1   19.01    0.71
  -3  -1  -1  155.21    3.06
  -3  -1  -1  156.49    2.76
  -3  -1  -1  154.39    2.91
  -3  -1  -1  152.77    2.69
  -3  -1  -1  156.49    2.72
  -3  -1  -1  158.22    3.45
   3   1   1  157.84    3.09
   3   1   1  154.95    2.59
   3   1   1  154.68    2.79
   3   1   1  159.91    3.45
  -4  -1  -1   34.68    0.95
  -4  -1  -1   34.71    1.59
  -4  -1  -1   35.93    0.96
  -4  -1  -1   35.81    1.00
  -4  -1  -1   34.56    1.16
  -4  -1  -1   34.45    1.32
   4   1   1   35.95    1.04
   4   1   1   35.30    0.82
   4   1   1   36.13    1.35
  -5  -1  -1   12.49    0.68
  -5  -1  -1   12.07    0.57
  -5  -1  -1   13.33    1.23
  -5  -1  -1   12.67    0.85
  -5  -1  -1   12.49    0.63
   5   1   1   13.05    0.56
   5   1   1   12.68    0.71
   5   1   1   11.16    0.98
  -6  -1  -1    4.11    0.54
  -6  -1  -1    5.64    0.67
  -6  -1  -1    5.02    0.58
  -6  -1  -1    5.18    0.89
  -6  -1  -1    4.69    0.58
   6   1   1    4.24    0.72
   6   1   1    6.21    0.65
   6   1   1    4.53    0.43
  -7  -1  -1    0.76    0.42
  -7  -1  -1    1.02    0.43
  -7  -1  -1    0.91    0.42
  -7  -1  -1    0.68    0.29
  -7  -1  -1    1.29    0.82
   7   1   1    1.10    0.37
   7   1   1    0.77    0.63
   7   1   1    1.39    0.46
  -8  -1  -1    0.51    0.46
  -8  -1  -1    1.01    0.45
  -8  -1  -1    1.39    0.64
  -8  -1  -1    2.78    1.00
  -8  -1  -1    1.30    0.51
   8   1   1    0.55    0.73
   8   1   1    1.17    0.54
   8   1   1    1.61    0.38
  -9  -1  -1    6.66    0.84
  -9  -1  -1    6.19    0.76
  -9  -1  -1    5.98    0.69
  -9  -1  -1    8.63    1.40
  -9  -1  -1    6.59    0.92
   9   1   1    7.41    0.79
   9   1   1    6.66    1.00
   9   1   1    6.20    0.78
 -10  -1  -1    1.18    0.55
 -10  -1  -1    1.57    0.56
 -10  -1  -1    0.16    0.73
 -10  -1  -1    0.79    0.59
  10   1   1    1.45    1.04
  10   1   1    1.32    0.48
  10   1   1   -0.06    0.42
 -11  -1  -1    1.62    0.84
 -11  -1  -1    0.34    0.56
 -11  -1  -1    1.08    0.66
 -11  -1  -1    0.01    0.55
  11   1   1    0.35    0.51
  11   1   1    1.22    0.69
 -12  -1  -1    4.39    0.89
 -12  -1  -1    6.09    1.18
 -12  -1  -1    3.94    0.79
 -12  -1  -1    2.63    0.73
  12   1   1    4.68    0.91
  12   1   1    3.53    0.65
 -13  -1  -1    1.18    0.82
 -13  -1  -1   -0.03    0.72
  13   1   1   -0.20    0.59
  14  -2  -1    0.97    0.74
  14  -2  -1    0.54    0.74
 -14   2   1    0.23    0.66
 -14   2   1    1.72    1.02
 -14   2   1    1.07    0.73
 -14   2   1    0.73    0.77
  13  -2  -1    0.71    0.63
  13  -2  -1    0.10    0.59
 -13   2   1   -0.74    0.62
 -13   2   1    0.96    0.63
 -13   2   1    1.34    0.91
 -13   2   1    1.28    0.62
  12  -2  -1    2.02    0.47
  12  -2  -1    2.40    0.62
  12  -2  -1    2.11    0.64
 -12   2   1    1.00    0.58
 -12   2   1    1.27    0.68
 -12   2   1    1.32    0.82
 -12   2   1    2.90    0.64
  11  -2  -1    0.40    0.41
  11  -2  -1    1.44    0.56
  11  -2  -1    0.61    0.52
 -11   2   1    0.00    0.40
 -11   2   1    0.40    0.50
 -11   2   1    1.24    0.52
 -11   2   1    0.23    0.67
  10  -2  -1    8.73    1.35
  10  -2  -1    8.22    0.84
  10  -2  -1    8.44    0.88
  10  -2  -1    8.23    0.60
 -10   2   1    8.06    0.91
 -10   2   1    7.79    1.06
 -10   2   1    9.76    1.45
 -10   2   1   10.32    0.91
 -10   2   1    9.63    0.83
   9  -2  -1    7.17    0.55
   9  -2  -1    7.36    0.78
   9  -2  -1    9.12    0.75
   9  -2  -1    8.14    1.24
  -9   2   1    8.25    0.80
  -9   2   1    8.16    0.73
  -9   2   1    8.47    0.99
  -9   2   1    9.63    1.61
  -9   2   1    8.32    0.82
   8  -2  -1    1.71    0.40
   8  -2  -1    2.37    0.48
   8  -2  -1    1.27    0.63
   8  -2  -1    1.95    0.32
  -8   2   1    1.94    0.44
  -8   2   1    0.97    0.42
  -8   2   1    1.59    0.82
  -8   2   1    2.01    0.53
  -8   2   1    2.11    0.41
   7  -2  -1    0.37    0.24
   7  -2  -1    0.52    0.65
   7  -2  -1    0.52    0.28
   7  -2  -1    0.55    0.26
  -7   2   1   -0.04    0.36
  -7   2   1    0.15    0.43
  -7   2   1    0.52    0.37
  -7   2   1   -0.14    0.30
  -7   2   1    0.32    0.28
   6  -2  -1    5.46    0.83
   6  -2  -1    4.87    0.42
   6  -2  -1    5.16    0.42
   6  -2  -1    5.25    0.55
  -6   2   1    5.70    0.45
  -6   2   1    5.47    0.43
  -6   2   1    5.25    0.45
  -6   2   1    5.50    0.60
  -6   2   1    4.62    0.80
   5  -2  -1   17.29    1.06
   5  -2  -1   17.36    0.71
   5  -2  -1   16.60    0.57
   5  -2  -1   16.91    0.61
  -5   2   1   17.11    0.59
  -5   2   1   16.93    0.74
  -5   2   1   15.84    0.63
  -5   2   1   17.26    0.68
  -5   2   1   16.61    1.21
   4  -2  -1    6.32    0.35
   4  -2  -1    5.54    0.85
   4  -2  -1    6.19    0.87
   4  -2  -1    5.79    0.47
  -4   2   1    6.88    0.89
  -4   2   1    6.62    0.36
  -4   2   1    6.82    0.46
  -4   2   1    6.58    0.47
  -4   2   1    5.79    0.84
  -4   2   1    5.65    0.38
   3  -2  -1   21.36    0.59
   3  -2  -1   21.11    1.06
   3  -2  -1   21.95    1.04
   3  -2  -1   19.85    0.63
  -3   2   1   21.73    1.04
  -3   2   1   21.12    0.64
  -3   2   1   18.93    0.93
  -3   2   1   21.62    0.55
  -3   2   1   21.20    0.63
  -3   2   1   20.97    0.48
  -3   2   1   20.80    0.66
   2  -2  -1    8.79    0.40
   2  -2  -1    8.87    0.34
   2  -2  -1    8.53    0.65
   2  -2  -1    8.88    0.44
   2  -2  -1    9.64    0.72
  -2   2   1    9.31    0.39
  -2   2   1    9.44    0.67
  -2   2   1    8.68    0.37
  -2   2   1    8.24    0.72
   1  -2  -1   19.62    0.55
   1  -2  -1   17.83    0.54
   1  -2  -1   17.96    0.72
   1  -2  -1   19.58    0.61
   1  -2  -1   19.34    0.45
   1  -2  -1   20.08    0.50
  -1   2   1   19.51    0.46
  -1   2   1   19.24    0.66
  -1   2   1   19.57    0.51
  -1   2   1   19.18    0.75
   0  -2  -1   42.76    0.85
   0  -2  -1   42.18    1.00
   0  -2  -1   42.49    0.84
   0  -2  -1   43.19    0.86
   0   2   1   42.30    0.86
   0   2   1   42.88    0.88
   0   2   1   42.23    1.21
  -1  -2  -1   46.93    0.91
  -1  -2  -1   45.45    0.96
  -1  -2  -1   45.15    1.38
  -1  -2  -1   45.87    0.85
  -1  -2  -1   45.41    1.15
  -1  -2  -1   46.04    0.97
  -1  -2  -1   45.65    0.97
   1   2   1   45.91    1.38
   1   2   1   45.85    0.90
   1   2   1   45.76    1.00
  -2  -2  -1    6.69    0.77
  -2  -2  -1    6.28    0.30
  -2  -2  -1    6.33    0.41
  -2  -2  -1    6.19    0.61
  -2  -2  -1    6.61    0.43
  -2  -2  -1    6.61    0.46
  -2  -2  -1    6.38    0.50
   2   2   1    6.92    0.79
   2   2   1    6.93    0.44
   2   2   1    6.49    0.25
   2   2   1    7.27    0.49
  -3  -2  -1   49.93    1.78
  -3  -2  -1   48.98    1.18
  -3  -2  -1   49.80    1.19
  -3  -2  -1   50.38    1.41
  -3  -2  -1   49.46    1.14
  -3  -2  -1   49.81    1.41
   3   2   1   50.79    1.21
   3   2   1   50.69    0.96
   3   2   1   51.48    1.40
  -4  -2  -1   27.59    1.13
  -4  -2  -1   26.72    1.15
  -4  -2  -1   27.35    0.85
  -4  -2  -1   27.71    0.87
  -4  -2  -1   26.79    0.90
  -4  -2  -1   27.21    1.51
   4   2   1   27.56    1.16
   4   2   1   27.41    0.67
   4   2   1   27.93    0.91
  -5  -2  -1   20.48    0.86
  -5  -2  -1   17.72    0.75
  -5  -2  -1   18.92    0.75
  -5  -2  -1   17.60    1.03
  -5  -2  -1   17.95    1.41
   5   2   1   19.59    0.90
   5   2   1   17.77    1.10
   5   2   1   19.55    0.60
  -6  -2  -1    3.94    0.68
  -6  -2  -1    3.55    0.44
  -6  -2  -1    3.68    0.49
  -6  -2  -1    3.25    0.85
  -6  -2  -1    4.06    0.50
   6   2   1    3.76    0.45
   6   2   1    3.55    0.54
   6   2   1    3.34    0.66
  -7  -2  -1    3.65    1.02
  -7  -2  -1    5.29    0.79
  -7  -2  -1    6.38    0.68
  -7  -2  -1    5.56    0.73
  -7  -2  -1    6.98    0.76
   7   2   1    6.19    0.89
   7   2   1    5.96    0.50
   7   2   1    4.35    0.64
  -8  -2  -1    2.63    0.52
  -8  -2  -1    2.03    0.44
  -8  -2  -1    2.15    0.73
  -8  -2  -1    2.45    0.59
  -8  -2  -1    2.74    0.84
   8   2   1    3.18    0.87
   8   2   1    2.15    0.60
   8   2   1    2.53    0.47
  -9  -2  -1    1.60    0.60
  -9  -2  -1    1.95    0.49
  -9  -2  -1    2.55    0.55
  -9  -2  -1    1.27    0.55
   9   2   1    1.77    0.64
   9   2   1    2.11    0.45
   9   2   1    2.21    0.97
 -10  -2  -1    0.71    0.60
 -10  -2  -1   -0.14    0.50
 -10  -2  -1    0.33    0.78
 -10  -2  -1    0.17    0.57
  10   2   1   -0.18    1.02
  10   2   1    0.06    0.40
  10   2   1   -0.92    0.59
 -11  -2  -1    3.27    0.69
 -11  -2  -1    3.78    0.76
 -11  -2  -1    3.34    0.79
 -11  -2  -1    3.54    1.01
  11   2   1    3.20    0.84
  11   2   1    2.67    0.64
 -12  -2  -1    1.58    1.01
 -12  -2  -1    2.31    0.70
 -12  -2  -1   -0.01    0.72
  12   2   1   -0.08    0.77
  12   2   1    1.06    0.55
  14  -3  -1    0.62    0.69
 -14   3   1   -1.28    0.59
 -14   3   1    0.01    0.93
 -14   3   1    0.36    0.73
 -14   3   1   -0.08    0.72
  13  -3  -1    0.02    0.63
  13  -3  -1    0.40    0.41
  13  -3  -1   -0.09    0.58
 -13   3   1   -0.94    0.51
 -13   3   1    0.57    0.70
 -13   3   1    0.21    0.43
 -13   3   1    0.90    0.85
  12  -3  -1    0.10    0.51
  12  -3  -1    0.52    0.51
  12  -3  -1    0.14    0.55
 -12   3   1    0.12    0.39
 -12   3   1   -0.25    0.69
 -12   3   1    0.09    0.43
 -12   3   1   -0.15    0.48
  11  -3  -1    1.52    0.62
  11  -3  -1    0.88    0.56
  11  -3  -1    0.14    0.37
 -11   3   1    0.78    0.41
 -11   3   1    0.90    0.66
 -11   3   1   -0.15    0.53
 -11   3   1    0.09    0.45
  10  -3  -1    6.33    1.26
  10  -3  -1    8.89    0.68
  10  -3  -1   10.39    0.94
  10  -3  -1    8.37    0.89
 -10   3   1    9.63    1.04
 -10   3   1    8.46    0.91
 -10   3   1   10.12    0.95
 -10   3   1   11.89    1.47
 -10   3   1    8.82    0.77
   9  -3  -1   17.57    0.78
   9  -3  -1   18.06    1.01
   9  -3  -1   16.35    1.75
   9  -3  -1   17.49    0.88
  -9   3   1   17.15    1.08
  -9   3   1   17.92    0.85
  -9   3   1   17.69    1.05
  -9   3   1   14.86    0.96
  -9   3   1   16.34    1.58
   8  -3  -1    2.66    0.39
   8  -3  -1    2.81    0.41
   8  -3  -1    2.86    0.73
   8  -3  -1    3.81    0.55
  -8   3   1    2.46    0.50
  -8   3   1    2.96    0.42
  -8   3   1    2.47    0.86
  -8   3   1    3.24    0.40
  -8   3   1    3.38    0.54
   7  -3  -1    9.24    1.24
   7  -3  -1   11.45    0.60
   7  -3  -1   10.90    0.73
   7  -3  -1   10.36    0.56
  -7   3   1   10.49    0.57
  -7   3   1   11.33    0.75
  -7   3   1   10.11    0.72
  -7   3   1   10.74    0.69
  -7   3   1   10.45    1.32
   6  -3  -1    0.69    0.46
   6  -3  -1    0.73    0.28
   6  -3  -1    0.57    0.34
   6  -3  -1    0.72    0.22
  -6   3   1    0.80    0.32
  -6   3   1    0.24    0.55
  -6   3   1    0.74    0.25
  -6   3   1    0.34    0.23
  -6   3   1    0.61    0.23
   5  -3  -1   79.43    1.68
   5  -3  -1   80.13    2.39
   5  -3  -1   78.13    1.64
  -5   3   1   78.78    1.52
  -5   3   1   78.87    1.68
  -5   3   1   78.47    1.68
  -5   3   1   79.05    2.37
  -5   3   1   77.96    1.69
   4  -3  -1   13.62    0.60
   4  -3  -1   14.38    1.06
   4  -3  -1   13.38    0.61
  -4   3   1   14.87    1.07
  -4   3   1   13.37    0.58
  -4   3   1   12.94    0.60
  -4   3   1   13.81    0.58
  -4   3   1   14.16    0.47
  -4   3   1   13.64    0.43
   3  -3  -1   14.31    0.95
   3  -3  -1   13.45    0.54
   3  -3  -1   12.97    0.57
   3  -3  -1   13.41    0.44
   3  -3  -1    9.84    0.84
  -3   3   1   13.99    0.42
  -3   3   1   13.56    0.96
  -3   3   1   14.06    0.79
  -3   3   1   14.61    0.53
  -3   3   1   13.90    0.53
   2  -3  -1    1.58    0.42
   2  -3  -1    2.07    0.30
   2  -3  -1    1.99    0.21
   2  -3  -1    2.33    0.39
   2  -3  -1    2.00    0.28
   2  -3  -1    2.11    0.25
  -2   3   1    2.05    0.24
  -2   3   1    2.10    0.44
  -2   3   1    2.10    0.21
  -2   3   1    2.24    0.39
  -2   3   1    1.99    0.25
   1  -3  -1   94.97    2.15
   1  -3  -1   93.57    1.81
   1  -3  -1   93.26    1.81
   1  -3  -1   94.61    1.59
   1  -3  -1   91.69    1.72
   1  -3  -1   94.55    1.68
  -1   3   1   92.19    1.73
  -1   3   1   93.64    2.14
  -1   3   1   94.50    1.65
  -1   3   1   93.77    1.81
   0  -3  -1   66.36    1.24
   0  -3  -1   68.33    1.25
   0  -3  -1   66.94    1.29
   0  -3  -1   67.87    1.50
   0  -3  -1   68.10    1.32
   0  -3  -1   69.77    1.31
   0   3   1   66.92    1.70
   0   3   1   67.01    1.32
   0   3   1   68.25    1.34
  -1  -3  -1   27.57    0.66
  -1  -3  -1   28.12    0.97
  -1  -3  -1   27.87    0.75
  -1  -3  -1   25.31    1.06
  -1  -3  -1   27.99    0.66
  -1  -3  -1   27.10    0.74
   1   3   1   28.62    0.66
   1   3   1   26.60    0.78
   1   3   1   25.99    1.14
  -2  -3  -1    0.04    0.19
  -2  -3  -1    0.06    0.25
  -2  -3  -1   -0.12    0.21
  -2  -3  -1   -0.07    0.15
  -2  -3  -1    0.19    0.20
  -2  -3  -1   -0.33    0.22
  -2  -3  -1    0.36    0.42
   2   3   1    0.36    0.31
   2   3   1    0.28    0.32
  -3  -3  -1   19.39    0.83
  -3  -3  -1   19.72    0.99
  -3  -3  -1   21.01    1.25
  -3  -3  -1   19.12    0.78
  -3  -3  -1   18.99    0.69
  -3  -3  -1   19.45    0.50
  -3  -3  -1   20.34    0.75
   3   3   1   17.81    0.72
   3   3   1   19.50    0.46
   3   3   1   19.72    0.85
  -4  -3  -1   28.80    1.24
  -4  -3  -1   30.51    1.26
  -4  -3  -1   30.83    0.93
  -4  -3  -1   28.76    0.99
  -4  -3  -1   29.90    0.63
  -4  -3  -1   29.71    0.98
  -4  -3  -1   30.71    1.61
   4   3   1   29.44    0.67
   4   3   1   29.86    1.06
   4   3   1   29.85    1.21
  -5  -3  -1    7.91    0.66
  -5  -3  -1    7.86    0.69
  -5  -3  -1    9.27    0.61
  -5  -3  -1    8.11    0.33
  -5  -3  -1    8.53    1.21
  -5  -3  -1    8.88    0.77
   5   3   1    8.30    0.42
   5   3   1    9.19    0.78
   5   3   1    8.42    0.95
  -6  -3  -1    6.41    1.03
  -6  -3  -1    5.09    0.70
  -6  -3  -1    4.99    0.60
  -6  -3  -1    3.98    0.56
  -6  -3  -1    5.46    0.74
   6   3   1    4.92    0.39
   6   3   1    4.78    0.80
   6   3   1    6.37    0.82
  -7  -3  -1    0.95    0.50
  -7  -3  -1    1.72    0.46
  -7  -3  -1    2.46    0.96
  -7  -3  -1    2.58    0.73
  -7  -3  -1    2.07    0.43
   7   3   1    1.95    0.60
   7   3   1    1.16    0.29
   7   3   1    1.31    0.65
  -8  -3  -1    4.24    0.69
  -8  -3  -1    3.05    1.16
  -8  -3  -1    4.75    0.89
  -8  -3  -1    4.57    0.68
  -8  -3  -1    3.97    0.59
   8   3   1    7.11    1.16
   8   3   1    3.20    0.69
   8   3   1    4.53    0.59
  -9  -3  -1   -0.31    0.45
  -9  -3  -1    0.67    0.58
  -9  -3  -1    0.71    0.80
  -9  -3  -1    0.70    0.59
   9   3   1    0.65    0.88
   9   3   1    0.72    0.44
   9   3   1    0.06    0.63
 -10  -3  -1   -1.33    0.76
 -10  -3  -1    0.38    0.52
 -10  -3  -1    0.14    0.43
 -10  -3  -1    0.07    0.63
  10   3   1    0.63    0.49
  10   3   1    1.02    0.73
  10   3   1    0.38    1.05
 -11  -3  -1    1.42    0.65
 -11  -3  -1   -1.04    0.92
 -11  -3  -1    0.01    0.66
 -11  -3  -1    0.50    0.69
  11   3   1    1.59    0.59
  11   3   1    0.80    0.79
 -12  -3  -1    1.43    0.81
 -12  -3  -1    1.05    0.68
 -12  -3  -1   -0.02    0.72
  12   3   1    0.75    0.82
  12   3   1    1.01    0.52
  14  -4  -1    1.88    0.84
  14  -4  -1   -0.78    0.68
 -14   4   1    0.09    0.89
 -14   4   1   -0.71    0.66
 -14   4   1   -0.38    0.71
 -14   4   1    0.48    0.59
  13  -4  -1    0.52    0.70
  13  -4  -1    0.11    0.48
  13  -4  -1    0.54    0.63
 -13   4   1    1.61    0.66
 -13   4   1    0.27    0.74
 -13   4   1    0.45    0.67
 -13   4   1   -1.01    0.59
  12  -4  -1    0.60    0.52
  12  -4  -1    1.55    0.64
  12  -4  -1    1.20    0.46
 -12   4   1    0.96    0.51
 -12   4   1    0.54    0.59
 -12   4   1   -0.37    0.82
 -12   4   1    0.33    0.60
  11  -4  -1    0.73    0.43
  11  -4  -1   -0.01    0.44
  11  -4  -1   -0.22    0.36
 -11   4   1   -0.33    0.56
 -11   4   1   -0.06    0.53
 -11   4   1    0.41    0.54
 -11   4   1    0.72    0.45
  10  -4  -1    3.70    0.50
  10  -4  -1    4.01    1.13
  10  -4  -1    3.22    0.63
  10  -4  -1    3.84    0.53
 -10   4   1    3.38    0.63
 -10   4   1    3.99    0.68
 -10   4   1    3.00    0.49
 -10   4   1    3.45    0.64
 -10   4   1    3.32    0.86
   9  -4  -1    5.25    0.64
   9  -4  -1    5.96    0.64
   9  -4  -1    7.87    1.27
   9  -4  -1    6.29    0.60
  -9   4   1    6.71    0.95
  -9   4   1    6.43    0.58
  -9   4   1    6.29    0.71
  -9   4   1    6.62    0.80
  -9   4   1    5.40    0.98
   8  -4  -1    4.00    0.57
   8  -4  -1    3.01    0.44
   8  -4  -1    3.74    0.93
   8  -4  -1    3.49    0.41
  -8   4   1    3.22    0.44
  -8   4   1    2.97    0.49
  -8   4   1    3.77    0.96
  -8   4   1    4.48    0.56
  -8   4   1    3.42    0.40
   7  -4  -1   10.49    0.74
   7  -4  -1    9.87    0.64
   7  -4  -1   10.14    1.33
  -7   4   1   10.62    0.73
  -7   4   1    9.98    0.72
  -7   4   1   11.74    1.14
  -7   4   1   11.88    0.73
  -7   4   1   10.71    0.54
   6  -4  -1   -0.08    0.39
   6  -4  -1    0.22    0.29
   6  -4  -1   -0.12    0.33
  -6   4   1    0.25    0.31
  -6   4   1    0.36    0.58
  -6   4   1    0.56    0.29
  -6   4   1   -0.15    0.29
  -6   4   1    0.03    0.23
   5  -4  -1   19.82    1.30
   5  -4  -1   20.99    0.80
   5  -4  -1   20.34    0.78
  -5   4   1   20.58    0.75
  -5   4   1   21.03    0.75
  -5   4   1   21.06    0.75
  -5   4   1   20.58    1.21
  -5   4   1   19.33    0.59
  -5   4   1   19.75    0.60
   4  -4  -1    8.44    0.58
   4  -4  -1    9.25    0.56
   4  -4  -1    7.68    0.94
  -4   4   1    8.50    0.50
  -4   4   1    9.19    0.38
  -4   4   1    7.79    0.94
  -4   4   1    7.90    0.56
   3  -4  -1   15.88    0.64
   3  -4  -1   16.55    0.52
   3  -4  -1   16.36    0.68
   3  -4  -1   17.67    1.05
   3  -4  -1   16.81    0.62
   3  -4  -1   17.04    0.99
  -3   4   1   17.17    0.59
  -3   4   1   17.41    1.06
  -3   4   1   16.93    0.52
  -3   4   1   16.55    0.96
  -3   4   1   16.97    0.69
   2  -4  -1    9.05    0.41
   2  -4  -1    9.49    0.54
   2  -4  -1    9.68    0.76
   2  -4  -1    9.35    0.56
   2  -4  -1    9.44    0.82
   2  -4  -1    9.59    0.44
  -2   4   1    9.11    0.64
  -2   4   1    9.06    0.44
  -2   4   1   10.27    0.84
  -2   4   1    9.70    0.43
  -2   4   1    9.72    0.52
   1  -4  -1    2.38    0.32
   1  -4  -1    2.79    0.34
   1  -4  -1    2.67    0.37
   1  -4  -1    2.54    0.26
   1  -4  -1    2.42    0.34
   1  -4  -1    2.48    0.28
  -1   4   1    2.55    0.28
  -1   4   1    2.62    0.47
  -1   4   1    2.85    0.36
  -1   4   1    2.76    0.31
   0  -4  -1   23.07    0.51
   0  -4  -1   22.80    0.67
   0  -4  -1   23.38    0.68
   0  -4  -1   22.41    0.64
   0  -4  -1   22.41    0.72
   0  -4  -1   23.18    0.71
   0  -4  -1   22.49    0.82
   0   4   1   22.40    0.73
   0   4   1   22.53    1.10
   0   4   1   22.80    0.71
   0   4   1   23.46    1.11
  -1  -4  -1   39.21    0.99
  -1  -4  -1   40.40    1.27
  -1  -4  -1   39.25    0.98
  -1  -4  -1   38.00    0.92
  -1  -4  -1   39.36    0.91
  -1  -4  -1   37.93    0.76
   1   4   1   39.60    1.50
   1   4   1   38.99    1.06
  -2  -4  -1   17.60    0.55
  -2  -4  -1   16.31    0.92
  -2  -4  -1   17.00    0.67
  -2  -4  -1   15.20    0.71
  -2  -4  -1   16.79    0.62
  -2  -4  -1   16.92    1.12
   2   4   1   16.83    0.38
   2   4   1   16.47    0.67
   2   4   1   15.99    0.64
  -3  -4  -1   27.28    1.12
  -3  -4  -1   28.45    0.93
  -3  -4  -1   27.64    0.88
  -3  -4  -1   28.17    1.49
  -3  -4  -1   27.46    0.70
  -3  -4  -1   27.87    0.88
  -3  -4  -1   28.08    0.98
   3   4   1   28.24    1.01
   3   4   1   28.05    1.02
   3   4   1   27.85    0.59
  -4  -4  -1    1.00    0.31
  -4  -4  -1    1.70    0.69
  -4  -4  -1    1.23    0.55
  -4  -4  -1    1.44    0.35
  -4  -4  -1    1.30    0.22
  -4  -4  -1    1.61    0.38
  -4  -4  -1    1.29    0.48
   4   4   1    0.72    0.43
   4   4   1    1.62    0.45
   4   4   1    1.69    0.20
  -5  -4  -1   12.07    0.86
  -5  -4  -1   10.72    1.41
  -5  -4  -1   13.45    0.72
  -5  -4  -1   13.05    0.73
  -5  -4  -1   14.23    1.15
  -5  -4  -1   12.73    0.42
   5   4   1   12.70    0.94
   5   4   1   12.65    0.47
   5   4   1   11.94    1.05
  -6  -4  -1    2.89    0.92
  -6  -4  -1    3.25    0.75
  -6  -4  -1    2.68    0.52
  -6  -4  -1    2.78    0.47
  -6  -4  -1    2.79    0.56
   6   4   1    2.58    0.31
   6   4   1    2.67    0.62
   6   4   1    2.35    0.61
  -7  -4  -1    1.47    0.37
  -7  -4  -1    1.98    0.52
  -7  -4  -1    1.35    0.55
  -7  -4  -1    1.56    0.98
  -7  -4  -1    1.79    0.77
   7   4   1    1.60    0.32
   7   4   1    0.99    0.79
   7   4   1    2.03    0.63
  -8  -4  -1    3.18    0.65
  -8  -4  -1    5.70    0.74
  -8  -4  -1    1.74    1.00
  -8  -4  -1    3.43    0.59
  -8  -4  -1    6.08    1.01
   8   4   1    4.58    0.94
   8   4   1    4.41    0.77
   8   4   1    4.39    0.55
  -9  -4  -1    0.27    0.48
  -9  -4  -1   -0.08    0.56
  -9  -4  -1    1.04    0.63
  -9  -4  -1    0.83    0.85
   9   4   1    0.32    0.67
   9   4   1    0.85    0.97
   9   4   1   -0.08    0.41
 -10  -4  -1    0.05    0.86
 -10  -4  -1    2.41    0.77
 -10  -4  -1    2.06    0.72
 -10  -4  -1    2.76    0.64
  10   4   1    1.07    0.50
  10   4   1    2.18    0.77
  10   4   1    1.14    1.15
 -11  -4  -1    0.13    0.95
 -11  -4  -1    1.69    0.69
 -11  -4  -1    0.50    0.72
 -11  -4  -1    0.36    0.72
  11   4   1    0.95    0.82
  14  -5  -1    0.64    0.69
  14  -5  -1    1.40    0.76
  14  -5  -1    0.38    0.64
 -14   5   1   -0.52    0.82
 -14   5   1    2.41    0.85
 -14   5   1    0.69    0.56
 -14   5   1    0.53    0.75
  13  -5  -1   -0.55    0.64
  13  -5  -1   -0.71    0.63
  13  -5  -1   -0.34    0.62
 -13   5   1    1.71    0.64
 -13   5   1   -0.16    0.65
 -13   5   1    1.49    0.75
 -13   5   1   -0.10    0.66
  12  -5  -1    1.99    0.71
  12  -5  -1    2.56    0.65
  12  -5  -1    1.62    0.56
 -12   5   1    1.82    0.67
 -12   5   1    3.01    0.73
 -12   5   1    2.01    0.52
 -12   5   1    1.83    0.52
  11  -5  -1    1.09    0.47
  11  -5  -1    0.12    0.56
  11  -5  -1    0.70    0.46
 -11   5   1    1.59    0.72
 -11   5   1    1.27    0.58
 -11   5   1    0.71    0.56
 -11   5   1    0.61    0.44
  10  -5  -1    3.64    0.66
  10  -5  -1    3.47    0.49
  10  -5  -1    2.86    0.88
  10  -5  -1    3.17    0.54
 -10   5   1    4.59    0.65
 -10   5   1    3.97    0.48
 -10   5   1    3.51    1.09
 -10   5   1    5.00    0.61
 -10   5   1    4.07    0.67
   9  -5  -1    1.00    0.96
   9  -5  -1    0.96    0.43
   9  -5  -1    1.55    0.37
   9  -5  -1    0.93    0.53
  -9   5   1    1.19    0.51
  -9   5   1    1.65    0.73
  -9   5   1    1.26    0.34
  -9   5   1    1.05    0.46
  -9   5   1    0.43    0.48
   8  -5  -1    1.18    0.42
   8  -5  -1    1.27    0.66
   8  -5  -1    1.27    0.38
  -8   5   1    1.10    0.30
  -8   5   1    1.27    0.83
  -8   5   1    1.74    0.47
  -8   5   1    1.05    0.46
  -8   5   1    0.65    0.39
   7  -5  -1    2.89    0.46
   7  -5  -1    3.25    0.50
   7  -5  -1    3.05    0.85
  -7   5   1    2.82    0.48
  -7   5   1    3.45    0.38
  -7   5   1    2.86    0.46
  -7   5   1    3.27    0.43
  -7   5   1    2.04    0.81
   6  -5  -1    3.49    0.80
   6  -5  -1    3.65    0.46
   6  -5  -1    3.98    0.48
  -6   5   1    2.66    0.34
  -6   5   1    3.44    0.79
  -6   5   1    3.03    0.42
  -6   5   1    3.43    0.40
  -6   5   1    3.18    0.41
  -6   5   1    3.73    0.47
   5  -5  -1   20.15    0.84
   5  -5  -1   18.19    1.30
   5  -5  -1   19.03    0.72
  -5   5   1   18.43    0.72
  -5   5   1   19.21    0.82
  -5   5   1   19.09    0.60
  -5   5   1   20.81    1.35
  -5   5   1   18.80    0.74
   4  -5  -1    6.22    0.53
   4  -5  -1    5.88    0.37
   4  -5  -1    5.52    0.56
   4  -5  -1    5.76    0.88
  -4   5   1    6.22    0.46
  -4   5   1    6.02    0.36
  -4   5   1    5.57    0.55
  -4   5   1    5.80    0.90
   3  -5  -1    1.15    0.45
   3  -5  -1    0.56    0.27
   3  -5  -1    1.05    0.29
   3  -5  -1    0.73    0.21
   3  -5  -1    0.90    0.35
  -3   5   1    0.78    0.20
  -3   5   1    0.65    0.45
  -3   5   1    0.94    0.24
  -3   5   1    1.29    0.33
  -3   5   1    0.72    0.43
   2  -5  -1   93.87    2.56
   2  -5  -1   94.11    2.00
   2  -5  -1   94.83    1.80
   2  -5  -1   94.84    1.93
   2  -5  -1   94.31    1.76
   2  -5  -1   96.40    2.18
  -2   5   1   93.87    1.91
  -2   5   1   96.87    2.49
  -2   5   1   93.17    2.14
  -2   5   1   95.52    1.81
   1  -5  -1    3.28    0.51
   1  -5  -1    2.94    0.40
   1  -5  -1    3.45    0.41
   1  -5  -1    2.90    0.39
   1  -5  -1    3.00    0.29
   1  -5  -1    3.04    0.37
  -1   5   1    2.83    0.51
  -1   5   1    3.37    0.45
  -1   5   1    3.07    0.40
   0  -5  -1   35.90    0.97
   0  -5  -1   36.13    1.19
   0  -5  -1   35.57    0.93
   0  -5  -1   36.12    1.00
   0  -5  -1   36.33    0.75
   0  -5  -1   35.11    0.98
   0  -5  -1   36.26    0.95
   0   5   1   35.77    0.99
   0   5   1   37.00    1.47
   0   5   1   37.07    1.02
  -1  -5  -1   52.17    1.20
  -1  -5  -1   51.64    1.19
  -1  -5  -1   51.02    1.23
  -1  -5  -1   50.86    1.26
  -1  -5  -1   53.95    1.21
  -1  -5  -1   51.27    1.55
  -1  -5  -1   52.55    0.94
   1   5   1   51.05    1.29
   1   5   1   51.77    1.25
  -2  -5  -1   21.09    1.31
  -2  -5  -1   21.68    0.69
  -2  -5  -1   20.19    0.78
  -2  -5  -1   21.30    0.80
  -2  -5  -1   19.49    0.98
  -2  -5  -1   21.45    0.80
   2   5   1   21.56    0.92
  -3  -5  -1   16.92    0.89
  -3  -5  -1   19.30    1.41
  -3  -5  -1   19.63    1.15
  -3  -5  -1   17.34    0.60
  -3  -5  -1   17.18    0.86
  -3  -5  -1   18.52    0.81
   3   5   1   17.73    0.93
   3   5   1   18.19    0.44
   3   5   1   18.14    0.85
  -4  -5  -1    0.04    0.41
  -4  -5  -1    0.29    0.37
  -4  -5  -1    0.06    0.44
  -4  -5  -1    0.10    0.24
  -4  -5  -1    0.70    0.29
  -4  -5  -1    0.06    0.52
   4   5   1    0.22    0.15
   4   5   1   -0.48    0.39
   4   5   1    0.80    0.46
  -5  -5  -1   20.29    1.72
  -5  -5  -1   21.23    0.64
  -5  -5  -1   23.04    1.13
  -5  -5  -1   22.41    1.41
  -5  -5  -1   22.06    0.96
  -5  -5  -1   21.92    1.06
   5   5   1   21.84    0.59
   5   5   1   20.68    1.02
  -6  -5  -1    4.39    1.08
  -6  -5  -1    4.02    0.56
  -6  -5  -1    3.06    0.81
  -6  -5  -1    4.50    0.33
  -6  -5  -1    3.53    0.53
  -6  -5  -1    3.11    0.49
   6   5   1    4.25    0.37
   6   5   1    3.48    0.57
   6   5   1    3.59    0.78
  -7  -5  -1    2.44    0.64
  -7  -5  -1    2.74    1.14
  -7  -5  -1    2.78    0.54
  -7  -5  -1    4.04    0.89
  -7  -5  -1    3.01    0.62
   7   5   1    2.74    0.33
   7   5   1    2.15    0.85
   7   5   1    1.72    0.50
  -8  -5  -1    1.45    0.61
  -8  -5  -1    0.77    0.52
  -8  -5  -1    2.46    0.92
  -8  -5  -1    1.12    0.64
   8   5   1    1.83    1.01
   8   5   1    1.69    0.35
   8   5   1    1.25    0.66
  -9  -5  -1    4.56    0.78
  -9  -5  -1    1.98    1.04
  -9  -5  -1    3.02    0.62
  -9  -5  -1    4.52    0.69
   9   5   1    3.00    0.82
   9   5   1    1.30    1.20
 -10  -5  -1    0.50    0.59
 -10  -5  -1   -0.07    0.74
 -10  -5  -1    3.67    1.10
 -10  -5  -1    1.02    0.54
  10   5   1    0.61    0.79
  10   5   1   -1.84    1.17
  14  -6  -1    5.31    0.97
  14  -6  -1    4.60    0.73
  14  -6  -1    6.81    0.90
 -14   6   1    5.23    1.01
 -14   6   1    6.59    1.01
 -14   6   1    4.79    0.94
  13  -6  -1    1.15    0.69
  13  -6  -1    1.00    0.71
  13  -6  -1    0.51    0.52
 -13   6   1    0.27    0.67
 -13   6   1    0.15    0.69
 -13   6   1    2.08    0.60
 -13   6   1    0.48    0.67
  12  -6  -1    0.12    0.44
  12  -6  -1   -0.25    0.47
  12  -6  -1    0.97    0.50
 -12   6   1   -0.16    0.60
 -12   6   1   -0.37    0.51
 -12   6   1    1.38    0.65
 -12   6   1   -0.18    0.56
  11  -6  -1    4.40    0.73
  11  -6  -1    3.76    0.61
  11  -6  -1    2.75    0.58
 -11   6   1    3.11    0.69
 -11   6   1    3.21    0.72
 -11   6   1    3.91    0.57
 -11   6   1    2.69    0.61
  10  -6  -1    2.83    0.56
  10  -6  -1    2.96    0.46
  10  -6  -1    3.13    0.55
  10  -6  -1    0.90    0.95
 -10   6   1    2.93    1.11
 -10   6   1    2.69    0.65
 -10   6   1    2.57    0.39
 -10   6   1    2.29    0.64
 -10   6   1    2.23    0.61
   9  -6  -1    8.51    1.37
   9  -6  -1    7.92    0.79
   9  -6  -1   11.58    0.98
  -9   6   1   11.66    0.94
  -9   6   1   10.62    0.62
  -9   6   1   10.66    0.93
  -9   6   1    7.99    1.36
  -9   6   1    9.99    0.88
   8  -6  -1    1.95    0.92
   8  -6  -1    1.92    0.41
   8  -6  -1    1.10    0.39
  -8   6   1    1.55    0.48
  -8   6   1    2.29    0.89
  -8   6   1    1.74    0.39
  -8   6   1    2.23    0.36
  -8   6   1    2.49    0.52
   7  -6  -1    6.58    0.71
   7  -6  -1    5.55    0.72
   7  -6  -1    5.71    1.02
  -7   6   1    5.53    0.58
  -7   6   1    6.27    0.54
  -7   6   1    5.38    0.64
  -7   6   1    5.06    0.69
  -7   6   1    5.72    0.43
  -7   6   1    7.07    1.05
   6  -6  -1    1.79    0.45
   6  -6  -1    1.36    0.74
   6  -6  -1    1.86    0.45
  -6   6   1    2.10    0.73
  -6   6   1    2.16    0.29
  -6   6   1    2.13    0.27
  -6   6   1    1.79    0.40
  -6   6   1    1.98    0.45
  -6   6   1    2.52    0.41
   5  -6  -1   18.43    0.88
   5  -6  -1   17.97    0.73
   5  -6  -1   18.71    1.32
  -5   6   1   19.17    0.80
  -5   6   1   18.21    1.36
  -5   6   1   17.36    0.74
  -5   6   1   18.39    0.64
   4  -6  -1    1.41    0.32
   4  -6  -1    1.02    0.22
   4  -6  -1    0.94    0.33
   4  -6  -1    0.94    0.38
   4  -6  -1    0.87    0.50
  -4   6   1    0.95    0.53
  -4   6   1    0.96    0.36
  -4   6   1    0.93    0.28
  -4   6   1    1.26    0.25
   3  -6  -1    4.43    0.50
   3  -6  -1    3.99    0.48
   3  -6  -1    4.83    0.40
   3  -6  -1    4.55    0.45
   3  -6  -1    4.76    0.73
  -3   6   1    4.44    0.40
  -3   6   1    5.20    0.43
  -3   6   1    4.46    0.44
  -3   6   1    5.14    0.84
   2  -6  -1   12.31    0.57
   2  -6  -1   12.49    0.52
   2  -6  -1   12.23    0.67
   2  -6  -1   12.45    0.80
   2  -6  -1   12.65    0.71
  -2   6   1   12.50    0.66
  -2   6   1   12.24    0.88
  -2   6   1   12.26    0.58
  -2   6   1   12.66    0.78
   1  -6  -1    0.41    0.28
   1  -6  -1    0.55    0.34
   1  -6  -1    0.61    0.23
   1  -6  -1    1.19    0.36
   1  -6  -1    0.43    0.27
   1  -6  -1    0.19    0.26
  -1   6   1    0.99    0.30
  -1   6   1    0.55    0.31
  -1   6   1    0.72    0.45
   0  -6  -1   36.25    1.30
   0  -6  -1   34.97    1.04
   0  -6  -1   36.30    1.05
   0  -6  -1   36.98    1.04
   0  -6  -1   36.45    0.79
   0  -6  -1   37.03    1.03
   0  -6  -1   35.77    1.06
   0   6   1   35.72    1.57
   0   6   1   38.44    1.08
   0   6   1   37.58    1.12
  -1  -6  -1   10.72    0.69
  -1  -6  -1   12.44    0.64
  -1  -6  -1   11.88    0.64
  -1  -6  -1    9.47    0.88
  -1  -6  -1   10.91    0.36
  -1  -6  -1   12.02    0.57
  -1  -6  -1   11.61    0.57
   1   6   1   10.80    0.72
   1   6   1   11.19    0.63
  -2  -6  -1   16.15    1.11
  -2  -6  -1   17.57    0.79
  -2  -6  -1   16.70    0.77
  -2  -6  -1   17.75    0.88
  -2  -6  -1   17.42    0.71
  -2  -6  -1   18.28    0.45
   2   6   1   16.47    0.78
   2   6   1   17.72    0.93
  -3  -6  -1    4.47    0.52
  -3  -6  -1    4.49    0.54
  -3  -6  -1    4.81    0.56
  -3  -6  -1    4.51    0.85
  -3  -6  -1    4.76    0.78
  -3  -6  -1    5.29    0.56
   3   6   1    4.34    0.63
   3   6   1    4.75    0.67
  -4  -6  -1    2.01    0.50
  -4  -6  -1    1.88    0.72
  -4  -6  -1    0.95    0.57
  -4  -6  -1    0.94    0.50
  -4  -6  -1    1.43    0.33
  -4  -6  -1    1.54    0.47
   4   6   1    1.55    0.46
   4   6   1    1.70    0.45
  -5  -6  -1    2.40    0.66
  -5  -6  -1    3.14    0.59
  -5  -6  -1    2.44    0.34
  -5  -6  -1    2.02    0.92
  -5  -6  -1    2.38    0.60
   5   6   1    3.69    0.70
   5   6   1    3.55    0.66
   5   6   1    2.37    0.28
  -6  -6  -1    1.82    0.57
  -6  -6  -1    1.29    0.59
  -6  -6  -1    1.14    1.00
  -6  -6  -1    1.78    0.27
  -6  -6  -1    0.40    0.76
   6   6   1    0.95    0.63
   6   6   1    1.66    0.24
   6   6   1    1.21    0.66
  -7  -6  -1    0.44    1.05
  -7  -6  -1    2.01    0.62
  -7  -6  -1    1.67    0.66
  -7  -6  -1    1.08    0.67
   7   6   1    2.18    0.71
   7   6   1    1.30    0.27
   7   6   1    1.27    0.68
  -8  -6  -1   -1.70    0.79
  -8  -6  -1    0.89    0.62
  -8  -6  -1    0.20    0.46
   8   6   1   -0.53    0.64
   8   6   1    0.03    1.01
  -9  -6  -1    0.42    0.70
  -9  -6  -1   -0.42    0.97
  -9  -6  -1    0.97    0.70
   9   6   1   -0.57    0.75
   9   6   1   -0.81    1.27
 -10  -6  -1    0.00    0.55
 -10  -6  -1    0.59    0.76
  10   6   1    0.77    0.86
  14  -7  -1    2.71    0.61
  14  -7  -1    3.86    0.88
  14  -7  -1    2.29    0.69
 -14   7   1    3.05    0.87
 -14   7   1    1.41    0.63
  13  -7  -1    0.62    0.54
  13  -7  -1   -0.50    0.67
  13  -7  -1   -0.52    0.57
 -13   7   1    0.90    0.71
 -13   7   1   -0.36    0.62
 -13   7   1   -0.43    0.51
 -13   7   1   -1.06    0.60
  12  -7  -1    4.60    0.83
  12  -7  -1    4.11    0.71
  12  -7  -1    3.71    0.57
 -12   7   1    3.63    0.59
 -12   7   1    3.93    0.76
 -12   7   1    3.75    0.83
 -12   7   1    6.19    0.83
  11  -7  -1    1.67    0.56
  11  -7  -1   -0.35    0.57
  11  -7  -1   -0.64    0.38
 -11   7   1   -0.32    0.57
 -11   7   1    0.03    0.47
 -11   7   1   -0.02    0.33
 -11   7   1    0.71    0.57
  10  -7  -1    3.18    0.53
  10  -7  -1    3.30    0.69
  10  -7  -1    1.72    0.43
 -10   7   1    2.51    0.60
 -10   7   1    2.22    0.63
 -10   7   1    1.89    0.59
 -10   7   1    2.20    0.38
   9  -7  -1   -0.43    0.46
   9  -7  -1    0.66    1.01
   9  -7  -1    0.32    0.55
  -9   7   1    0.15    0.32
  -9   7   1    0.26    0.38
  -9   7   1   -0.18    0.48
  -9   7   1   -0.06    0.47
  -9   7   1    0.91    0.94
   8  -7  -1    7.75    1.11
   8  -7  -1    9.70    0.89
   8  -7  -1   10.88    0.92
  -8   7   1   10.67    0.78
  -8   7   1   10.93    1.68
  -8   7   1   10.15    0.61
  -8   7   1   10.71    0.85
  -8   7   1   10.75    0.63
  -8   7   1    9.55    0.78
   7  -7  -1    8.32    0.84
   7  -7  -1    7.95    1.13
   7  -7  -1    7.13    0.81
  -7   7   1    5.31    1.04
  -7   7   1    7.70    0.47
  -7   7   1    6.88    0.79
  -7   7   1    7.50    0.70
  -7   7   1    8.33    0.71
  -7   7   1    7.34    0.60
   6  -7  -1    3.51    0.45
   6  -7  -1    3.24    0.56
   6  -7  -1    3.97    0.88
  -6   7   1    2.50    0.42
  -6   7   1    3.71    0.46
  -6   7   1    4.10    0.44
  -6   7   1    3.89    0.84
  -6   7   1    3.49    0.49
   5  -7  -1   17.53    0.84
   5  -7  -1   15.97    1.33
   5  -7  -1   17.58    0.67
   5  -7  -1   17.57    0.95
  -5   7   1   16.93    0.80
  -5   7   1   17.12    0.71
  -5   7   1   18.99    1.43
  -5   7   1   17.47    0.76
   4  -7  -1   20.70    0.88
   4  -7  -1   20.82    0.70
   4  -7  -1   19.93    1.27
   4  -7  -1   21.04    0.88
   4  -7  -1   20.77    0.83
  -4   7   1   22.26    0.95
  -4   7   1   21.00    0.78
  -4   7   1   21.28    0.83
  -4   7   1   21.21    1.41
   3  -7  -1    0.41    0.40
   3  -7  -1    0.51    0.30
   3  -7  -1    0.71    0.55
   3  -7  -1    0.07    0.32
   3  -7  -1   -0.19    0.23
  -3   7   1    0.26    0.26
  -3   7   1    1.16    0.54
  -3   7   1    0.62    0.36
  -3   7   1    0.19    0.26
   2  -7  -1    9.65    0.57
   2  -7  -1    9.40    0.50
   2  -7  -1    9.02    0.77
   2  -7  -1    9.41    0.77
   2  -7  -1    9.89    0.74
  -2   7   1    9.78    0.60
  -2   7   1    9.47    0.67
  -2   7   1   10.11    1.03
   1  -7  -1    2.92    0.54
   1  -7  -1    3.18    0.40
   1  -7  -1    3.34    0.48
   1  -7  -1    3.09    0.45
   1  -7  -1    3.02    0.47
   1  -7  -1    3.33    0.34
  -1   7   1    2.87    0.43
  -1   7   1    2.52    0.59
  -1   7   1    3.56    0.44
   0  -7  -1   16.92    0.72
   0  -7  -1   15.35    0.76
   0  -7  -1   16.93    0.81
   0  -7  -1   16.13    0.75
   0  -7  -1   16.30    0.83
   0  -7  -1   16.38    0.92
   0  -7  -1   16.55    0.54
   0   7   1   16.65    0.77
   0   7   1   15.58    0.71
   0   7   1   17.73    1.28
  -1  -7  -1    7.27    0.71
  -1  -7  -1    6.65    0.59
  -1  -7  -1    6.88    0.65
  -1  -7  -1    6.82    0.56
  -1  -7  -1    6.96    0.33
  -1  -7  -1    6.81    0.90
  -1  -7  -1    7.62    0.59
   1   7   1    7.83    1.06
   1   7   1    8.08    0.65
   1   7   1    6.82    0.73
  -2  -7  -1   64.50    1.55
  -2  -7  -1   65.26    1.77
  -2  -7  -1   63.46    1.55
  -2  -7  -1   65.07    1.56
  -2  -7  -1   64.94    1.17
  -2  -7  -1   63.18    1.63
  -2  -7  -1   65.04    2.04
   2   7   1   63.25    1.63
   2   7   1   65.64    1.83
  -3  -7  -1   23.76    0.88
  -3  -7  -1   23.92    1.16
  -3  -7  -1   24.12    1.04
  -3  -7  -1   22.27    0.98
  -3  -7  -1   22.52    1.45
  -3  -7  -1   23.91    0.52
   3   7   1   23.22    1.02
   3   7   1   23.99    1.23
  -4  -7  -1    7.51    0.79
  -4  -7  -1    6.99    0.90
  -4  -7  -1    7.89    0.64
  -4  -7  -1    7.25    1.17
  -4  -7  -1    7.50    0.95
  -4  -7  -1    6.81    0.90
  -4  -7  -1    7.56    0.28
   4   7   1    7.20    0.98
   4   7   1    7.05    0.75
  -5  -7  -1   -0.49    0.91
  -5  -7  -1    0.19    0.30
  -5  -7  -1    0.56    0.55
  -5  -7  -1    0.61    0.48
  -5  -7  -1    0.29    0.77
   5   7   1    0.71    0.61
   5   7   1    0.64    0.62
  -6  -7  -1    3.98    0.71
  -6  -7  -1    3.29    1.23
  -6  -7  -1    5.47    0.70
  -6  -7  -1    2.54    0.93
  -6  -7  -1    4.57    0.44
   6   7   1    4.60    0.85
   6   7   1    3.45    0.79
  -7  -7  -1    2.56    0.67
  -7  -7  -1    2.20    0.71
  -7  -7  -1    2.33    1.01
   7   7   1    3.75    0.90
   7   7   1    2.02    0.77
  -8  -7  -1   -0.96    0.64
  -8  -7  -1    1.72    1.07
  -8  -7  -1   -0.81    0.60
   8   7   1   -0.24    0.75
  -9  -7  -1    0.95    0.80
  -9  -7  -1    1.18    0.76
   9   7   1    1.47    0.91
  14  -8  -1   -0.81    0.55
 -14   8   1    1.28    0.81
  13  -8  -1   -0.29    0.61
  13  -8  -1   -0.80    0.62
  13  -8  -1    0.25    0.73
 -13   8   1    0.09    0.69
 -13   8   1   -0.86    0.68
  12  -8  -1   -0.18    0.45
  12  -8  -1   -0.25    0.64
  12  -8  -1    0.27    0.58
 -12   8   1    1.31    0.69
 -12   8   1    0.64    0.44
 -12   8   1    0.09    0.63
 -12   8   1   -0.36    0.64
  11  -8  -1   -0.26    0.44
  11  -8  -1    0.21    0.55
  11  -8  -1    0.07    0.48
 -11   8   1    0.22    0.42
 -11   8   1    0.14    0.56
 -11   8   1    0.27    0.38
 -11   8   1    0.44    0.58
  10  -8  -1   -0.41    0.56
  10  -8  -1   -0.21    0.53
 -10   8   1    0.19    0.52
 -10   8   1    0.34    0.52
 -10   8   1    0.76    0.32
 -10   8   1    0.68    0.58
   9  -8  -1    3.18    0.89
   9  -8  -1    2.70    0.64
  -9   8   1    2.63    0.54
  -9   8   1    2.55    0.84
  -9   8   1    1.52    0.53
  -9   8   1    1.74    0.32
  -9   8   1    2.01    0.61
   8  -8  -1   45.38    1.58
   8  -8  -1   40.55    2.43
   8  -8  -1   41.75    1.53
  -8   8   1   42.13    1.56
  -8   8   1   40.88    2.50
  -8   8   1   42.16    1.36
  -8   8   1   41.59    1.24
  -8   8   1   41.99    1.10
  -8   8   1   35.13    1.33
   7  -8  -1    5.73    0.72
   7  -8  -1    6.24    0.82
   7  -8  -1    6.09    1.13
  -7   8   1    5.80    0.71
  -7   8   1    5.94    0.66
  -7   8   1    6.30    0.54
  -7   8   1    7.12    0.48
  -7   8   1    5.61    1.09
  -7   8   1    6.29    0.71
   6  -8  -1   15.01    0.88
   6  -8  -1   14.64    1.52
   6  -8  -1   14.93    0.91
  -6   8   1   15.03    0.71
  -6   8   1   15.34    0.91
  -6   8   1   14.79    0.97
  -6   8   1   15.66    1.54
   5  -8  -1    6.87    0.96
   5  -8  -1    7.85    0.52
   5  -8  -1    7.61    0.71
   5  -8  -1    7.55    0.69
   5  -8  -1    6.16    0.81
  -5   8   1    8.36    0.77
  -5   8   1    7.67    0.62
  -5   8   1    7.77    1.25
  -5   8   1    8.04    0.56
   4  -8  -1    2.13    0.46
   4  -8  -1    2.03    0.63
   4  -8  -1    2.87    0.35
   4  -8  -1    2.45    0.43
   4  -8  -1    1.50    0.41
  -4   8   1    2.09    0.36
  -4   8   1    3.25    0.74
  -4   8   1    2.15    0.37
  -4   8   1    2.78    0.50
   3  -8  -1    0.29    0.40
   3  -8  -1    0.49    0.45
   3  -8  -1    0.59    0.47
   3  -8  -1   -0.04    0.31
   3  -8  -1    0.38    0.30
  -3   8   1    0.39    0.57
  -3   8   1    0.67    0.36
  -3   8   1    0.59    0.32
  -3   8   1    0.59    0.33
   2  -8  -1    0.40    0.32
   2  -8  -1    0.98    0.47
   2  -8  -1    0.52    0.46
   2  -8  -1    0.77    0.34
   2  -8  -1    0.67    0.50
  -2   8   1    0.81    0.56
  -2   8   1    0.29    0.32
  -2   8   1    0.69    0.40
   1  -8  -1   12.49    0.87
   1  -8  -1   12.49    0.87
   1  -8  -1   13.71    1.03
   1  -8  -1   11.79    0.73
   1  -8  -1   13.61    0.55
   1  -8  -1   13.16    0.86
  -1   8   1   13.46    1.23
  -1   8   1   12.42    0.79
  -1   8   1   12.21    0.80
   0  -8  -1    0.02    0.38
   0  -8  -1    0.10    0.31
   0  -8  -1    0.16    0.37
   0  -8  -1    0.30    0.44
   0  -8  -1    0.06    0.34
   0  -8  -1   -0.18    0.39
   0  -8  -1    0.38    0.24
   0   8   1   -0.23    0.40
   0   8   1    0.64    0.40
   0   8   1    1.05    0.60
  -1  -8  -1    2.02    0.48
  -1  -8  -1    2.09    0.63
  -1  -8  -1    2.11    0.41
  -1  -8  -1    1.65    0.49
  -1  -8  -1    2.20    0.28
  -1  -8  -1    2.68    0.43
  -1  -8  -1    1.84    0.39
   1   8   1    2.12    0.54
   1   8   1    1.85    0.46
   1   8   1    1.42    0.70
  -2  -8  -1    0.14    0.39
  -2  -8  -1    0.82    0.38
  -2  -8  -1    0.25    0.17
  -2  -8  -1    0.77    0.39
  -2  -8  -1    0.04    0.32
  -2  -8  -1    0.95    0.33
  -2  -8  -1    0.83    0.64
   2   8   1   -0.52    0.47
   2   8   1    0.28    0.40
  -3  -8  -1    3.96    0.51
  -3  -8  -1    3.64    0.85
  -3  -8  -1    3.92    0.55
  -3  -8  -1    3.45    0.48
  -3  -8  -1    3.41    0.48
  -3  -8  -1    2.79    0.52
   3   8   1    3.35    0.55
   3   8   1    4.17    0.68
  -4  -8  -1    5.63    0.76
  -4  -8  -1    6.62    0.80
  -4  -8  -1    6.39    1.01
  -4  -8  -1    5.64    0.87
  -4  -8  -1    5.22    0.67
   4   8   1    5.26    0.80
   4   8   1    4.92    0.62
  -5  -8  -1    0.33    0.59
  -5  -8  -1    0.91    0.61
  -5  -8  -1    0.84    0.51
  -5  -8  -1   -0.13    0.34
   5   8   1    0.63    0.48
   5   8   1    0.50    0.65
  -6  -8  -1    6.25    0.87
  -6  -8  -1    6.83    1.16
  -6  -8  -1    7.75    0.98
   6   8   1    9.23    1.22
   6   8   1    6.66    0.88
  -7  -8  -1    1.16    0.72
  -7  -8  -1    1.52    0.67
  -7  -8  -1    1.57    0.75
   7   8   1    2.53    0.64
   7   8   1    1.65    0.80
  -8  -8  -1    1.59    0.74
  -8  -8  -1    1.10    0.60
   8   8   1    2.39    0.87
  13  -9  -1    0.04    0.68
  13  -9  -1    1.51    0.82
  13  -9  -1   -0.47    0.58
 -13   9   1    0.51    0.67
 -13   9   1    0.50    0.79
  12  -9  -1    0.28    0.66
  12  -9  -1   -0.17    0.47
  12  -9  -1   -0.66    0.45
 -12   9   1    0.11    0.65
 -12   9   1   -0.56    0.67
  11  -9  -1    0.89    0.70
  11  -9  -1    1.18    0.62
 -11   9   1    0.24    0.36
 -11   9   1    0.78    0.50
 -11   9   1   -0.30    0.53
 -11   9   1    1.51    0.63
  10  -9  -1    1.60    0.66
  10  -9  -1    0.85    0.61
 -10   9   1    1.87    0.56
 -10   9   1    0.90    0.62
 -10   9   1    1.22    0.59
 -10   9   1    2.32    0.40
   9  -9  -1   -0.28    0.55
   9  -9  -1    0.16    0.58
   9  -9  -1    0.25    0.97
  -9   9   1    0.39    0.38
  -9   9   1    1.23    0.61
  -9   9   1    0.31    1.01
  -9   9   1   -0.65    0.35
  -9   9   1   -0.19    0.32
  -9   9   1    0.13    0.48
   8  -9  -1    1.43    1.06
   8  -9  -1    0.52    0.54
   8  -9  -1    1.19    0.46
  -8   9   1    0.83    0.54
  -8   9   1    1.04    0.37
  -8   9   1    0.53    0.97
  -8   9   1    0.72    0.38
  -8   9   1    1.03    0.34
  -8   9   1    0.15    0.53
   7  -9  -1    2.79    0.59
   7  -9  -1    2.28    0.64
   7  -9  -1    2.72    0.80
  -7   9   1    2.36    0.60
  -7   9   1    0.06    0.85
  -7   9   1    2.75    0.47
  -7   9   1    2.62    0.52
  -7   9   1    2.60    0.49
   6  -9  -1    2.52    0.56
   6  -9  -1    2.68    0.63
   6  -9  -1    3.47    0.95
   6  -9  -1    3.26    0.39
  -6   9   1    2.88    0.90
  -6   9   1    2.69    0.58
  -6   9   1    2.80    0.43
  -6   9   1    2.44    0.46
   5  -9  -1   11.84    0.65
   5  -9  -1   11.39    1.34
   5  -9  -1   13.32    0.85
   5  -9  -1   11.87    0.98
   5  -9  -1   13.59    1.03
  -5   9   1   13.13    0.77
  -5   9   1   13.37    0.81
  -5   9   1   13.20    1.46
  -5   9   1   12.75    0.82
   4  -9  -1    8.03    0.60
   4  -9  -1    7.75    0.88
   4  -9  -1    6.67    0.91
   4  -9  -1    7.81    0.69
   4  -9  -1    6.56    0.81
  -4   9   1    9.62    1.26
  -4   9   1    8.00    0.82
  -4   9   1    6.98    0.64
  -4   9   1    8.81    0.63
   3  -9  -1   -0.37    0.59
   3  -9  -1    0.08    0.36
   3  -9  -1   -0.17    0.44
   3  -9  -1   -0.30    0.32
   3  -9  -1   -0.01    0.31
  -3   9   1    0.34    0.36
  -3   9   1   -0.14    0.61
  -3   9   1    0.77    0.46
  -3   9   1    0.14    0.31
   2  -9  -1   -0.30    0.49
   2  -9  -1    0.27    0.35
   2  -9  -1    0.89    0.39
   2  -9  -1    0.11    0.43
   2  -9  -1    1.23    0.53
  -2   9   1    0.77    0.40
  -2   9   1    0.71    0.64
  -2   9   1    0.39    0.44
   1  -9  -1    0.58    0.47
   1  -9  -1    0.02    0.30
   1  -9  -1   -0.47    0.44
   1  -9  -1    0.09    0.37
   1  -9  -1    1.14    0.57
   1  -9  -1    0.11    0.47
  -1   9   1    0.32    0.42
  -1   9   1    0.16    0.62
  -1   9   1   -0.28    0.41
   0  -9  -1    5.36    0.71
   0  -9  -1    5.76    0.48
   0  -9  -1    5.18    0.62
   0  -9  -1    5.65    0.64
   0  -9  -1    4.92    0.57
   0  -9  -1    6.28    0.75
   0  -9  -1    6.53    0.80
   0   9   1    6.16    0.76
   0   9   1    5.40    0.67
   0   9   1    4.07    0.85
  -1  -9  -1    1.21    0.23
  -1  -9  -1    2.30    0.46
  -1  -9  -1    1.79    0.41
  -1  -9  -1    2.57    0.57
  -1  -9  -1    1.31    0.40
  -1  -9  -1    2.15    0.51
  -1  -9  -1    2.23    0.70
   1   9   1    1.68    0.50
   1   9   1    2.09    0.81
   1   9   1    1.13    0.42
  -2  -9  -1    1.20    0.54
  -2  -9  -1    0.24    0.33
  -2  -9  -1    0.70    0.71
  -2  -9  -1    0.89    0.17
  -2  -9  -1    0.81    0.44
  -2  -9  -1    1.05    0.46
  -2  -9  -1    0.95    0.34
   2   9   1    0.66    0.46
   2   9   1    0.72    0.81
   2   9   1    0.54    0.55
  -3  -9  -1    6.78    0.80
  -3  -9  -1    6.06    0.59
  -3  -9  -1    4.46    0.96
  -3  -9  -1    6.16    0.71
  -3  -9  -1    5.26    0.76
  -3  -9  -1    5.84    0.59
   3   9   1    6.29    0.69
   3   9   1    4.64    0.78
  -4  -9  -1    4.47    0.87
  -4  -9  -1    4.33    0.51
  -4  -9  -1    2.38    0.44
  -4  -9  -1    3.62    0.59
  -4  -9  -1    3.76    0.75
   4   9   1    4.01    0.81
   4   9   1    3.96    0.63
  -5  -9  -1    1.11    0.35
  -5  -9  -1    0.98    0.95
  -5  -9  -1    1.16    0.57
  -5  -9  -1    0.74    0.67
   5   9   1    2.02    0.57
   5   9   1    0.45    0.69
  -6  -9  -1    2.74    0.71
  -6  -9  -1    3.51    1.11
  -6  -9  -1    3.15    0.82
   6   9   1    2.45    0.65
   6   9   1    2.92    0.88
  -7  -9  -1    2.45    0.85
  -7  -9  -1    3.59    0.81
   7   9   1    3.62    0.72
   7   9   1    2.83    0.94
  13 -10  -1    2.64    0.70
  13 -10  -1    1.93    0.80
 -13  10   1    2.77    0.80
 -13  10   1    2.61    0.88
  12 -10  -1    1.19    0.55
  12 -10  -1    3.22    0.89
  12 -10  -1    2.74    0.79
 -12  10   1    1.91    0.72
 -12  10   1    1.89    0.80
  11 -10  -1    0.26    0.70
  11 -10  -1    0.38    0.65
 -11  10   1    1.34    0.64
 -11  10   1    0.59    0.51
  10 -10  -1   -0.12    0.45
  10 -10  -1   -0.22    0.43
 -10  10   1    1.25    0.58
 -10  10   1    0.48    0.35
 -10  10   1    0.30    0.62
 -10  10   1    0.65    0.53
   9 -10  -1    0.88    0.66
   9 -10  -1   -0.33    0.57
  -9  10   1    0.45    0.50
  -9  10   1    0.52    0.61
  -9  10   1    1.19    0.53
  -9  10   1    0.14    0.41
  -9  10   1    0.59    0.35
   8 -10  -1    7.66    0.94
   8 -10  -1    5.20    0.80
   8 -10  -1    8.14    1.35
  -8  10   1    6.82    0.60
  -8  10   1    6.24    0.69
  -8  10   1    7.19    0.80
  -8  10   1    6.91    0.85
  -8  10   1    5.23    0.76
  -8  10   1    5.61    1.26
   7 -10  -1    1.56    1.05
   7 -10  -1    3.31    0.62
   7 -10  -1    2.77    0.68
  -7  10   1    3.16    0.66
  -7  10   1    1.64    0.47
  -7  10   1    2.23    1.04
   6 -10  -1    1.79    0.52
   6 -10  -1    2.64    0.67
   6 -10  -1    1.65    0.90
   6 -10  -1    2.18    0.45
  -6  10   1    1.86    0.58
  -6  10   1    2.07    0.94
  -6  10   1    2.71    0.53
  -6  10   1    2.93    0.50
   5 -10  -1    4.78    0.59
   5 -10  -1    6.21    0.99
   5 -10  -1    4.21    0.62
   5 -10  -1    5.13    0.75
   5 -10  -1    4.55    0.59
  -5  10   1    4.45    0.61
  -5  10   1    6.46    0.70
  -5  10   1    4.03    0.59
  -5  10   1    4.57    1.01
   4 -10  -1    9.15    1.07
   4 -10  -1    9.82    0.72
   4 -10  -1   11.01    1.23
   4 -10  -1    8.87    0.98
   4 -10  -1   11.05    0.87
  -4  10   1   10.03    0.93
  -4  10   1   10.05    0.79
  -4  10   1    9.86    1.46
  -4  10   1   11.39    0.81
   3 -10  -1    4.44    0.70
   3 -10  -1    3.95    0.55
   3 -10  -1    4.28    0.53
   3 -10  -1    4.78    0.84
   3 -10  -1    4.10    0.69
  -3  10   1    5.00    0.94
  -3  10   1    3.40    0.56
  -3  10   1    3.82    0.49
  -3  10   1    3.65    0.63
   2 -10  -1    4.58    0.74
   2 -10  -1    5.23    0.54
   2 -10  -1    4.46    0.57
   2 -10  -1    5.08    0.75
   2 -10  -1    4.16    0.57
  -2  10   1    4.57    0.62
  -2  10   1    3.46    0.88
  -2  10   1    4.98    0.66
  -2  10   1    5.71    0.77
   1 -10  -1   10.82    0.95
   1 -10  -1   12.74    1.02
   1 -10  -1   12.42    1.20
   1 -10  -1   13.06    0.65
   1 -10  -1   10.01    1.09
   1 -10  -1   13.51    0.91
  -1  10   1   11.55    1.51
  -1  10   1   14.87    0.97
  -1  10   1   13.37    0.85
   0 -10  -1    1.80    0.51
   0 -10  -1    2.01    0.57
   0 -10  -1    0.94    0.45
   0 -10  -1    1.40    0.70
   0 -10  -1    1.38    0.39
   0 -10  -1    1.27    0.28
   0  10   1    1.67    0.56
   0  10   1    1.67    0.53
   0  10   1    3.07    1.08
  -1 -10  -1    0.33    0.72
  -1 -10  -1    1.03    0.45
  -1 -10  -1    0.78    0.51
  -1 -10  -1    1.09    0.38
  -1 -10  -1    0.66    0.36
  -1 -10  -1    1.44    0.25
  -1 -10  -1    1.33    0.55
   1  10   1    1.85    0.62
   1  10   1    0.74    0.86
   1  10   1    1.60    0.54
  -2 -10  -1   14.05    0.96
  -2 -10  -1   14.34    1.14
  -2 -10  -1   16.23    1.49
  -2 -10  -1   14.55    0.99
   2  10   1   14.36    1.80
   2  10   1   13.82    1.18
   2  10   1   15.44    1.04
  -3 -10  -1    0.72    0.79
  -3 -10  -1   -0.33    0.40
  -3 -10  -1    0.59    0.51
  -3 -10  -1    0.53    0.47
   3  10   1    1.90    1.13
   3  10   1    0.46    0.51
   3  10   1    0.16    0.46
  -4 -10  -1    1.09    0.95
  -4 -10  -1   -1.10    0.58
  -4 -10  -1    0.62    0.54
  -4 -10  -1    0.29    0.55
   4  10   1   -0.41    0.65
   4  10   1    0.35    0.62
  -5 -10  -1   -0.49    0.66
  -5 -10  -1   -0.17    0.69
   5  10   1    0.16    0.75
   5  10   1    0.05    0.68
  -6 -10  -1    1.95    0.71
  -6 -10  -1    0.27    0.77
   6  10   1    1.62    0.65
   6  10   1    2.52    0.89
  12 -11  -1    1.15    0.76
  12 -11  -1   -0.57    0.75
 -12  11   1   -0.80    0.67
 -12  11   1    0.44    0.75
  11 -11  -1    0.00    0.72
  11 -11  -1    0.52    0.74
 -11  11   1   -0.06    0.60
 -11  11   1   -0.13    0.72
  10 -11  -1    0.85    0.53
  10 -11  -1    0.60    0.69
 -10  11   1    0.73    0.58
 -10  11   1    0.58    0.66
 -10  11   1    0.64    0.59
   9 -11  -1   -0.35    0.58
   9 -11  -1    0.01    0.48
  -9  11   1   -0.75    0.42
  -9  11   1    0.81    0.67
  -9  11   1   -0.28    0.34
  -9  11   1   -0.36    0.52
  -9  11   1    0.91    0.53
   8 -11  -1    2.50    0.75
   8 -11  -1   -0.20    1.04
   8 -11  -1    2.81    0.68
  -8  11   1    2.79    0.38
  -8  11   1    2.50    0.51
  -8  11   1    2.46    0.55
  -8  11   1    3.84    0.59
  -8  11   1    1.17    1.11
  -8  11   1    2.15    0.51
   7 -11  -1    0.24    0.62
   7 -11  -1    0.80    0.52
   7 -11  -1    0.15    1.02
  -7  11   1    0.42    0.43
  -7  11   1   -0.01    0.58
  -7  11   1    0.12    0.53
  -7  11   1   -1.22    0.98
   6 -11  -1    1.77    0.96
   6 -11  -1    1.26    0.54
   6 -11  -1    2.23    0.51
   6 -11  -1    1.39    0.54
  -6  11   1    1.48    0.99
  -6  11   1    1.88    0.65
  -6  11   1    2.13    0.49
  -6  11   1    2.35    0.56
   5 -11  -1   -0.11    0.45
   5 -11  -1   -0.07    0.42
   5 -11  -1    0.59    0.83
   5 -11  -1    0.47    0.48
   5 -11  -1   -0.84    0.51
  -5  11   1    0.23    0.52
  -5  11   1   -0.92    0.46
  -5  11   1    1.78    0.97
  -5  11   1   -0.45    0.40
   4 -11  -1    8.06    1.24
   4 -11  -1    8.08    0.76
   4 -11  -1    8.68    0.88
   4 -11  -1    7.24    1.00
   4 -11  -1   10.25    0.87
  -4  11   1    8.77    0.73
  -4  11   1    8.65    0.96
  -4  11   1    7.49    0.81
  -4  11   1    8.70    1.39
   3 -11  -1    0.43    0.59
   3 -11  -1    0.29    0.45
   3 -11  -1    0.50    0.38
   3 -11  -1    0.85    0.61
   3 -11  -1    0.61    0.73
  -3  11   1    0.52    0.41
  -3  11   1    0.51    0.52
  -3  11   1    0.70    0.48
  -3  11   1   -0.29    0.80
   2 -11  -1    1.38    0.51
   2 -11  -1    0.67    0.48
   2 -11  -1    0.98    0.41
   2 -11  -1    1.09    0.64
   2 -11  -1    1.11    0.60
  -2  11   1   -0.14    0.83
  -2  11   1    0.59    0.53
  -2  11   1    0.46    0.51
  -2  11   1    0.33    0.41
   1 -11  -1    0.80    0.74
   1 -11  -1   -0.09    0.55
   1 -11  -1    1.06    0.36
   1 -11  -1    0.89    0.50
   1 -11  -1    1.05    0.51
  -1  11   1    1.61    0.55
  -1  11   1    0.28    1.10
  -1  11   1    0.63    0.53
   0 -11  -1   -0.38    0.67
   0 -11  -1   -0.33    0.39
   0 -11  -1   -0.63    0.46
   0 -11  -1   -0.24    0.52
   0 -11  -1    0.49    0.28
   0  11   1   -0.63    1.08
   0  11   1    0.23    0.50
   0  11   1    0.88    0.55
  -1 -11  -1    2.66    0.58
  -1 -11  -1    2.64    0.65
  -1 -11  -1    1.77    0.85
  -1 -11  -1    3.05    0.64
   1  11   1    3.28    0.72
   1  11   1    2.86    0.63
   1  11   1    4.91    1.34
  -2 -11  -1    3.36    0.98
  -2 -11  -1    4.24    0.75
  -2 -11  -1    3.54    0.63
  -2 -11  -1    4.13    0.75
   2  11   1    3.97    0.68
   2  11   1    3.98    0.82
   2  11   1    4.27    1.22
  -3 -11  -1    3.70    0.68
  -3 -11  -1    1.53    0.55
  -3 -11  -1    3.63    0.81
  -3 -11  -1    2.60    1.05
   3  11   1    2.21    0.65
   3  11   1    2.86    0.81
  -4 -11  -1    0.52    0.63
  -4 -11  -1    1.38    0.78
  -4 -11  -1    0.88    0.59
  -4 -11  -1    0.58    0.64
   4  11   1    0.58    0.53
   4  11   1    0.50    0.62
  -5 -11  -1   -0.39    0.66
  -5 -11  -1   -0.30    0.75
   5  11   1   -0.35    0.61
   5  11   1   -0.34    0.79
  11 -12  -1    1.68    0.63
  11 -12  -1    2.61    0.87
 -11  12   1    1.64    0.66
 -11  12   1    1.75    0.65
  10 -12  -1    0.01    0.71
  10 -12  -1    0.40    0.72
 -10  12   1    0.05    0.58
 -10  12   1    0.62    0.52
 -10  12   1    1.06    0.53
   9 -12  -1    0.72    0.67
   9 -12  -1    0.18    0.52
  -9  12   1    1.44    0.64
  -9  12   1    1.84    0.59
  -9  12   1   -0.54    0.66
   8 -12  -1    1.00    0.62
   8 -12  -1    0.74    0.70
  -8  12   1    1.23    0.63
  -8  12   1    0.88    0.50
  -8  12   1    1.89    0.73
  -8  12   1    1.43    0.51
   7 -12  -1    1.58    0.61
   7 -12  -1    1.44    1.16
   7 -12  -1    1.72    0.76
  -7  12   1    0.10    1.11
  -7  12   1    2.27    0.53
  -7  12   1    2.14    0.73
  -7  12   1    3.35    0.69
   6 -12  -1    1.16    0.72
   6 -12  -1    1.40    0.46
   6 -12  -1    1.32    1.00
   6 -12  -1    0.69    0.55
   6 -12  -1   -1.07    0.69
  -6  12   1   -0.80    1.05
  -6  12   1    0.36    0.60
  -6  12   1    1.64    0.54
  -6  12   1    0.77    0.57
   5 -12  -1    1.49    0.54
   5 -12  -1    1.25    0.72
   5 -12  -1    0.33    0.55
   5 -12  -1    1.34    0.63
   5 -12  -1    0.48    0.88
  -5  12   1    0.73    0.59
  -5  12   1    0.58    0.45
  -5  12   1    0.42    0.50
  -5  12   1   -1.42    1.03
   4 -12  -1   -0.52    0.42
   4 -12  -1    1.18    0.60
   4 -12  -1   -0.33    0.63
   4 -12  -1    1.28    0.98
   4 -12  -1    0.05    0.64
  -4  12   1   -0.03    0.99
  -4  12   1    0.24    0.56
  -4  12   1    0.68    0.52
  -4  12   1    0.24    0.50
   3 -12  -1   -0.54    0.47
   3 -12  -1    0.83    0.65
   3 -12  -1    1.23    0.70
   3 -12  -1    0.68    0.50
   3 -12  -1    2.48    0.82
  -3  12   1    0.36    0.57
  -3  12   1    1.23    1.05
  -3  12   1    0.61    0.42
  -3  12   1    0.61    0.54
   2 -12  -1    0.14    0.43
   2 -12  -1    0.08    0.51
   2 -12  -1    0.09    0.61
   2 -12  -1    0.22    0.70
   2 -12  -1    1.22    0.64
  -2  12   1    1.97    1.06
  -2  12   1    0.39    0.45
  -2  12   1    0.51    0.57
  -2  12   1    0.41    0.52
   1 -12  -1    0.17    0.55
   1 -12  -1    0.30    0.81
   1 -12  -1   -0.38    0.58
   1 -12  -1   -0.75    0.31
  -1  12   1    0.63    1.03
  -1  12   1    0.96    0.59
  -1  12   1   -1.01    0.53
   0 -12  -1    2.41    0.95
   0 -12  -1    3.17    0.73
   0 -12  -1    3.32    0.69
   0  12   1    2.46    0.71
   0  12   1    2.34    0.64
   0  12   1    2.71    1.36
  -1 -12  -1    1.09    0.61
  -1 -12  -1    0.83    0.62
  -1 -12  -1   -0.47    0.89
   1  12   1    1.20    0.71
   1  12   1    2.18    0.64
  -2 -12  -1   -0.27    0.59
  -2 -12  -1    1.09    0.59
  -2 -12  -1    1.58    0.74
  -2 -12  -1    1.77    0.74
   2  12   1    1.00    0.63
   2  12   1   -0.40    0.67
  -3 -12  -1   -1.63    0.66
  -3 -12  -1    1.34    0.73
  -3 -12  -1    0.80    0.63
   3  12   1   -1.07    0.76
   3  12   1    1.28    0.81
  10 -13  -1    0.38    0.79
  10 -13  -1    0.59    0.80
 -10  13   1    1.92    0.68
 -10  13   1    0.09    0.74
   9 -13  -1    1.70    0.85
   9 -13  -1    2.42    0.80
  -9  13   1    3.47    0.75
  -9  13   1    4.02    0.93
   8 -13  -1    0.26    0.67
   8 -13  -1   -0.33    0.50
  -8  13   1    0.71    0.54
  -8  13   1    1.79    0.60
  -8  13   1    0.26    0.49
   7 -13  -1    0.46    0.60
   7 -13  -1   -0.88    0.71
  -7  13   1    0.31    0.48
  -7  13   1   -0.75    0.46
  -7  13   1    0.21    0.55
   6 -13  -1    1.07    0.71
   6 -13  -1    1.07    0.48
   6 -13  -1    0.51    0.56
   6 -13  -1    0.31    0.53
  -6  13   1   -0.01    0.54
  -6  13   1    1.38    0.66
  -6  13   1    0.26    0.49
   5 -13  -1    1.88    0.75
   5 -13  -1    1.38    1.23
   5 -13  -1    0.40    0.76
   5 -13  -1   -0.12    0.49
   5 -13  -1    1.45    0.68
  -5  13   1    0.79    0.65
  -5  13   1    1.27    0.60
  -5  13   1    0.28    0.46
  -5  13   1    1.03    1.21
   4 -13  -1    1.65    0.51
   4 -13  -1   -0.35    1.03
   4 -13  -1    2.09    0.57
   4 -13  -1    3.07    0.83
   4 -13  -1    1.43    0.82
  -4  13   1    2.59    0.72
  -4  13   1    1.61    1.23
  -4  13   1    2.21    0.59
  -4  13   1    1.30    0.60
   3 -13  -1    1.19    0.81
   3 -13  -1    2.67    0.55
   3 -13  -1    1.07    0.56
   3 -13  -1    1.68    0.77
  -3  13   1    1.23    0.48
  -3  13   1    1.38    0.66
  -3  13   1    2.95    0.69
  -3  13   1   -0.38    1.42
   2 -13  -1    1.05    0.71
   2 -13  -1   -0.58    0.55
   2 -13  -1   -0.27    0.80
  -2  13   1   -0.07    0.60
  -2  13   1    0.72    0.63
  -2  13   1   -0.12    0.47
  -2  13   1   -0.45    1.13
   1 -13  -1    4.74    1.08
   1 -13  -1    3.44    0.84
   1 -13  -1    4.63    0.78
  -1  13   1    4.13    0.78
  -1  13   1    2.88    0.76
  -1  13   1    2.39    1.29
  -1  13   1    2.83    0.56
   0 -13  -1    5.39    0.87
   0 -13  -1    4.62    0.83
   0 -13  -1    6.95    1.01
   0  13   1    6.20    0.85
   0  13   1    5.52    0.77
  -1 -13  -1    0.19    0.72
  -1 -13  -1   -0.43    0.67
  -1 -13  -1    0.85    1.04
   1  13   1    0.75    0.65
   1  13   1   -0.16    0.72
   8 -14  -1    0.03    0.79
   8 -14  -1    1.25    0.73
  -8  14   1    0.43    0.66
  -8  14   1   -0.70    0.71
  -8  14   1    0.64    0.62
   7 -14  -1    4.95    0.82
   7 -14  -1    4.27    0.97
  -7  14   1    3.96    0.89
  -7  14   1    4.63    0.65
  -7  14   1    3.59    0.72
   6 -14  -1    2.61    0.98
   6 -14  -1    2.75    0.59
   6 -14  -1    1.58    0.88
   6 -14  -1    3.78    0.71
  -6  14   1    1.58    0.54
  -6  14   1    1.91    0.80
  -6  14   1    2.82    0.68
   5 -14  -1    4.31    0.80
   5 -14  -1    4.44    0.67
   5 -14  -1    4.52    1.11
   5 -14  -1    4.64    0.69
  -5  14   1    3.13    0.54
  -5  14   1    3.82    0.76
  -5  14   1    4.11    0.86
   4 -14  -1    2.41    0.65
   4 -14  -1   -0.92    0.88
   4 -14  -1    0.70    0.49
   4 -14  -1    2.10    0.88
  -4  14   1    1.12    0.52
  -4  14   1    0.90    0.68
  -4  14   1    1.22    0.72
   3 -14  -1    0.81    0.92
   3 -14  -1   -0.12    0.62
   3 -14  -1   -0.27    0.77
  -3  14   1    0.47    0.70
  -3  14   1   -0.08    0.59
  -3  14   1   -0.37    0.64
   2 -14  -1   -0.89    0.94
   2 -14  -1    1.11    0.84
   2 -14  -1    0.24    0.65
  -2  14   1   -0.60    0.61
  -2  14   1    1.24    0.72
  -2  14   1    0.16    0.70
   1 -14  -1    0.04    0.77
   1 -14  -1   -0.14    0.71
  -1  14   1   -0.87    0.70
  -1  14   1   -0.59    0.65
  -1  14   1    0.98    0.74
  -1  14  -2    2.30    0.65
  -1  14  -2    1.84    0.82
   1 -14   2   -0.19    0.63
   1 -14   2    1.42    1.05
   1 -14   2    0.07    0.82
  -2  14  -2    0.58    0.74
  -2  14  -2    1.79    0.64
   2 -14   2    1.18    0.56
   2 -14   2    2.45    0.87
   2 -14   2    1.15    0.61
   2 -14   2    2.10    0.89
  -3  14  -2    0.70    0.62
  -3  14  -2    0.49    0.70
   3 -14   2    0.28    0.63
   3 -14   2    1.04    0.95
   3 -14   2    0.53    0.83
   3 -14   2   -0.96    0.70
  -4  14  -2    0.86    0.72
  -4  14  -2    0.58    0.65
   4 -14   2    0.54    0.63
   4 -14   2    1.61    0.69
   4 -14   2    1.47    0.89
  -5  14  -2    1.61    0.70
  -5  14  -2    0.96    0.68
   5 -14   2    0.56    0.69
   5 -14   2    0.60    0.63
  -6  14  -2    0.90    0.70
  -6  14  -2    1.84    0.72
   6 -14   2    1.39    0.86
   6 -14   2    2.40    0.80
  -7  14  -2    2.77    0.65
  -7  14  -2    3.79    0.81
   7 -14   2    5.23    1.00
   7 -14   2    3.79    0.87
  -8  14  -2    0.45    0.72
   8 -14   2    0.62    0.59
   2  13  -2   -1.03    0.73
   2  13  -2   -0.09    0.64
  -2 -13   2    0.23    0.69
  -2 -13   2    0.87    0.78
  -2 -13   2    0.20    1.03
   1  13  -2    1.23    0.57
   1  13  -2   -0.41    0.52
  -1 -13   2    0.79    0.98
  -1 -13   2    0.16    0.78
  -1 -13   2   -0.21    0.64
   0  13  -2    4.13    0.87
   0  13  -2    3.86    0.66
   0 -13   2    3.60    0.69
   0 -13   2    4.42    0.56
   0 -13   2    4.66    0.93
   0 -13   2    4.98    0.99
  -1  13  -2    6.11    0.93
  -1  13  -2    6.48    0.85
   1 -13   2    4.95    0.70
   1 -13   2    7.45    1.05
   1 -13   2    6.12    0.80
   1 -13   2    5.36    0.97
   1 -13   2    3.24    1.08
  -2  13  -2    2.96    0.64
  -2  13  -2    2.90    0.75
   2 -13   2    3.31    0.73
   2 -13   2    1.88    0.86
   2 -13   2    3.78    0.71
   2 -13   2    3.32    0.83
   2 -13   2    1.09    1.27
  -3  13  -2    1.27    0.58
  -3  13  -2    0.19    0.62
   3 -13   2    0.96    0.82
   3 -13   2    1.36    0.50
   3 -13   2    2.44    0.75
   3 -13   2    1.53    1.14
   3 -13   2    2.67    0.87
  -4  13  -2    1.55    0.62
  -4  13  -2    1.72    0.67
  -4  13  -2    0.66    1.23
   4 -13   2    0.75    0.58
   4 -13   2    1.62    0.63
   4 -13   2    2.23    0.79
   4 -13   2    0.66    1.24
   4 -13   2    1.18    0.53
  -5  13  -2    0.29    0.57
  -5  13  -2   -1.58    0.81
  -5  13  -2   -0.01    0.55
   5 -13   2    0.24    0.77
   5 -13   2    0.38    0.63
   5 -13   2    0.40    0.64
  -6  13  -2    0.41    0.59
  -6  13  -2    0.48    0.61
  -6  13  -2   -2.11    1.12
   6 -13   2    1.03    0.59
   6 -13   2   -0.61    0.63
  -7  13  -2    0.02    0.65
  -7  13  -2    0.50    1.09
  -7  13  -2    0.59    0.64
   7 -13   2    0.09    0.54
   7 -13   2    0.78    0.72
  -8  13  -2    3.92    0.82
  -8  13  -2    2.78    0.72
  -8  13  -2   -2.16    1.23
   8 -13   2    3.30    0.69
   8 -13   2    2.77    0.88
  -9  13  -2   -0.26    0.71
  -9  13  -2    0.12    0.65
   9 -13   2    0.05    0.78
   9 -13   2    0.07    0.82
   4  12  -2    1.42    0.81
  -4 -12   2    0.97    0.72
  -4 -12   2    1.39    0.73
  -4 -12   2   -0.04    0.77
   3  12  -2   -0.37    0.56
   3  12  -2    0.07    0.70
  -3 -12   2    0.43    0.72
  -3 -12   2   -0.31    0.67
  -3 -12   2    2.31    0.54
  -3 -12   2    0.88    0.76
   2  12  -2    5.38    0.93
   2  12  -2    4.85    0.73
  -2 -12   2    3.02    1.02
  -2 -12   2    5.17    0.79
  -2 -12   2    2.99    0.79
   1  12  -2    0.81    0.51
   1  12  -2    2.71    0.79
  -1 -12   2    1.62    0.55
  -1 -12   2    1.97    0.63
  -1 -12   2    2.42    0.78
  -1 -12   2    1.99    0.85
   0  12  -2    1.46    0.69
   0  12  -2    0.70    0.36
   0  12  -2   -1.31    0.75
   0  12  -2    1.53    0.54
   0 -12   2    1.99    0.77
   0 -12   2    1.96    0.58
   0 -12   2    4.54    1.13
   0 -12   2    1.67    0.57
   0 -12   2    0.90    0.78
  -1  12  -2    0.97    0.52
  -1  12  -2   -0.79    0.57
  -1  12  -2   -0.06    0.30
  -1  12  -2    1.70    0.76
   1 -12   2   -0.33    0.55
   1 -12   2   -0.01    0.71
   1 -12   2    1.88    1.12
   1 -12   2   -0.32    0.46
   1 -12   2    0.10    0.79
  -2  12  -2    2.53    0.78
  -2  12  -2    3.30    0.59
  -2  12  -2    4.07    0.75
  -2  12  -2    3.12    0.37
   2 -12   2    5.10    0.89
   2 -12   2    2.65    0.87
   2 -12   2    3.57    0.57
   2 -12   2    3.39    0.68
   2 -12   2    1.59    1.00
  -3  12  -2    2.10    0.66
  -3  12  -2    2.81    0.82
  -3  12  -2    1.54    0.33
  -3  12  -2    2.19    0.57
   3 -12   2    3.52    0.68
   3 -12   2    2.59    0.59
   3 -12   2    1.83    0.63
   3 -12   2    1.34    0.45
   3 -12   2    1.81    1.04
  -4  12  -2    0.05    0.52
  -4  12  -2    0.57    0.28
  -4  12  -2    0.97    0.57
  -4  12  -2   -0.67    0.85
   4 -12   2    1.02    0.44
   4 -12   2    0.03    0.70
   4 -12   2    0.42    0.50
   4 -12   2    1.09    0.58
   4 -12   2   -1.58    0.99
  -5  12  -2   13.42    1.04
  -5  12  -2   10.61    0.60
  -5  12  -2   10.65    1.00
  -5  12  -2    8.72    1.19
   5 -12   2    9.55    1.49
   5 -12   2    9.79    0.64
   5 -12   2   10.46    1.03
   5 -12   2   11.55    0.96
   5 -12   2   10.72    1.03
  -6  12  -2   -0.52    0.51
  -6  12  -2    0.57    0.86
  -6  12  -2    0.79    0.37
  -6  12  -2   -0.26    0.36
   6 -12   2    0.08    0.60
   6 -12   2    0.12    0.49
  -7  12  -2    2.55    1.02
  -7  12  -2    1.07    0.63
  -7  12  -2    1.38    0.61
  -7  12  -2    1.67    0.47
   7 -12   2    2.10    0.74
   7 -12   2    1.62    0.79
  -8  12  -2    0.54    0.67
  -8  12  -2   -0.39    0.54
  -8  12  -2    0.52    0.49
  -8  12  -2    2.27    1.17
   8 -12   2    0.64    0.52
   8 -12   2    0.15    0.68
  -9  12  -2    0.17    0.58
  -9  12  -2   -0.76    0.65
  -9  12  -2    0.93    0.47
   9 -12   2    0.25    0.77
   9 -12   2   -0.28    0.70
 -10  12  -2    0.42    0.51
 -10  12  -2    0.85    0.64
 -10  12  -2    1.92    0.80
  10 -12   2    1.75    0.84
  10 -12   2    0.26    0.79
 -11  12  -2    0.65    0.68
 -11  12  -2    0.09    0.54
 -11  12  -2   -0.27    0.67
  11 -12   2    0.63    0.84
  11 -12   2    0.66    0.79
   5  11  -2    0.59    0.56
  -5 -11   2    1.12    0.56
  -5 -11   2    0.87    0.92
  -5 -11   2    0.63    0.63
  -5 -11   2    0.16    0.69
   4  11  -2   -0.33    0.72
   4  11  -2    0.27    0.56
  -4 -11   2    0.17    0.62
  -4 -11   2    0.22    0.67
  -4 -11   2    0.51    0.63
  -4 -11   2    1.07    0.98
   3  11  -2   -0.16    0.97
   3  11  -2    1.82    0.49
   3  11  -2    1.49    0.75
  -3 -11   2    2.46    0.86
  -3 -11   2    1.56    0.96
  -3 -11   2    0.24    0.64
  -3 -11   2    1.76    0.42
  -3 -11   2    1.51    1.01
  -3 -11   2    1.26    0.46
   2  11  -2    0.78    0.49
   2  11  -2    0.76    0.87
   2  11  -2   -0.01    0.52
  -2 -11   2    1.13    0.93
  -2 -11   2    1.29    0.69
  -2 -11   2    1.13    0.42
  -2 -11   2    0.53    0.57
  -2 -11   2    1.16    0.47
  -2 -11   2    0.29    0.62
   1  11  -2   11.09    1.15
   1  11  -2   10.45    0.95
   1  11  -2   11.07    1.39
  -1 -11   2   10.60    1.58
  -1 -11   2   12.72    1.34
  -1 -11   2   12.09    0.87
  -1 -11   2   10.99    0.84
  -1 -11   2   11.21    1.15
   0  11  -2    0.97    0.46
   0  11  -2    0.59    0.58
   0  11  -2    0.43    0.66
   0 -11   2    0.61    0.65
   0 -11   2   -0.68    0.71
   0 -11   2    0.12    0.63
   0 -11   2    1.01    0.49
   0 -11   2    1.48    0.45
  -1  11  -2    4.81    0.61
  -1  11  -2    7.51    0.96
  -1  11  -2    5.47    0.52
  -1  11  -2    8.48    1.16
   1 -11   2    4.68    0.57
   1 -11   2    7.21    1.05
   1 -11   2    5.51    0.84
   1 -11   2    4.91    0.77
   1 -11   2    6.62    0.76
  -2  11  -2    1.95    0.31
  -2  11  -2    0.41    0.69
  -2  11  -2    2.27    0.51
  -2  11  -2    0.99    0.57
   2 -11   2    1.89    0.56
   2 -11   2    1.71    0.62
   2 -11   2    1.29    0.87
   2 -11   2    1.95    0.53
   2 -11   2    1.91    0.45
  -3  11  -2    0.38    0.52
  -3  11  -2    0.16    0.45
  -3  11  -2    0.70    0.31
  -3  11  -2    0.74    0.71
   3 -11   2    0.33    0.35
   3 -11   2    1.03    0.51
   3 -11   2    0.82    0.68
   3 -11   2   -1.31    0.82
   3 -11   2    0.29    0.50
  -4  11  -2    4.44    0.66
  -4  11  -2    3.88    0.75
  -4  11  -2    4.34    0.51
  -4  11  -2    6.27    0.88
   4 -11   2    4.59    0.84
   4 -11   2    6.16    0.86
   4 -11   2    2.24    1.00
   4 -11   2    4.87    0.49
   4 -11   2    4.76    0.67
  -5  11  -2    1.92    0.55
  -5  11  -2    0.44    0.71
  -5  11  -2    1.76    0.56
  -5  11  -2    2.65    0.38
   5 -11   2    2.46    0.63
   5 -11   2    2.18    0.53
   5 -11   2    3.48    1.11
   5 -11   2    2.02    0.34
   5 -11   2    2.16    0.58
  -6  11  -2    3.67    0.68
  -6  11  -2    4.73    0.68
  -6  11  -2    3.48    0.40
  -6  11  -2    2.45    1.06
   6 -11   2    4.04    0.72
   6 -11   2    4.30    0.81
   6 -11   2    4.45    1.24
  -7  11  -2    2.50    0.69
  -7  11  -2    3.19    0.68
  -7  11  -2    3.06    1.00
  -7  11  -2    2.83    0.49
   7 -11   2    2.17    0.69
   7 -11   2    3.04    0.64
  -8  11  -2    3.89    0.64
  -8  11  -2    3.35    0.50
  -8  11  -2    3.87    0.64
  -8  11  -2    4.17    1.20
   8 -11   2    4.06    0.81
   8 -11   2    3.96    0.81
  -9  11  -2    2.81    0.55
  -9  11  -2    3.85    0.80
  -9  11  -2    4.05    0.68
  -9  11  -2    0.29    1.15
   9 -11   2    3.91    0.87
   9 -11   2    2.85    0.82
 -10  11  -2   -0.92    0.68
 -10  11  -2   -0.48    0.68
 -10  11  -2    0.04    0.45
  10 -11   2    0.59    0.56
  10 -11   2    0.30    0.72
 -11  11  -2    0.73    0.69
 -11  11  -2    1.31    0.78
  11 -11   2   -0.18    0.78
  11 -11   2    1.48    0.77
 -12  11  -2    0.62    0.64
 -12  11  -2    1.23    0.83
  12 -11   2   -2.07    0.75
  12 -11   2    0.53    0.80
   7  10  -2    1.27    0.86
  -7 -10   2    1.31    0.69
  -7 -10   2   -0.11    0.77
   6  10  -2   -0.32    0.54
   6  10  -2    1.27    0.60
  -6 -10   2    1.71    0.56
  -6 -10   2    1.74    0.61
  -6 -10   2    0.42    0.57
  -6 -10   2   -0.06    1.00
   5  10  -2    3.14    0.82
   5  10  -2    4.86    0.65
  -5 -10   2    0.36    1.09
  -5 -10   2    2.92    1.15
  -5 -10   2    1.98    0.60
  -5 -10   2    4.47    0.81
   4  10  -2    3.37    0.51
   4  10  -2    3.56    1.10
   4  10  -2    2.22    0.77
  -4 -10   2    2.44    0.72
  -4 -10   2    2.09    0.43
  -4 -10   2    3.06    0.67
  -4 -10   2    2.31    1.02
  -4 -10   2    2.71    0.54
  -4 -10   2    3.57    1.06
   3  10  -2   12.29    1.20
   3  10  -2   15.15    1.67
  -3 -10   2   15.80    0.98
  -3 -10   2   12.74    1.49
  -3 -10   2   14.92    0.78
  -3 -10   2   12.82    1.11
  -3 -10   2   12.32    1.13
  -3 -10   2   15.89    1.60
   2  10  -2    5.71    0.83
   2  10  -2    6.41    0.96
  -2 -10   2    7.96    0.98
  -2 -10   2    7.53    1.19
  -2 -10   2    8.07    0.61
  -2 -10   2    8.08    1.01
  -2 -10   2    8.19    0.94
  -2 -10   2    7.38    0.63
   1  10  -2    1.15    0.56
   1  10  -2    1.58    0.42
   1  10  -2    0.98    0.58
  -1 -10   2    0.15    0.46
  -1 -10   2    0.10    0.60
  -1 -10   2    0.47    0.42
  -1 -10   2    1.54    0.69
  -1 -10   2    1.26    0.87
  -1 -10   2    2.13    0.39
   0  10  -2    1.00    0.49
   0  10  -2   -0.45    0.48
   0  10  -2    0.80    0.40
   0 -10   2    0.91    0.63
   0 -10   2    1.37    0.70
   0 -10   2    0.60    0.38
   0 -10   2    1.16    0.47
   0 -10   2    0.37    0.58
  -1  10  -2    0.90    0.29
  -1  10  -2    1.25    0.43
  -1  10  -2    0.64    0.37
  -1  10  -2    1.51    0.60
   1 -10   2    0.89    0.64
   1 -10   2    0.80    0.40
   1 -10   2    0.69    0.40
   1 -10   2    1.21    0.71
   1 -10   2    0.77    0.53
  -2  10  -2    6.48    0.44
  -2  10  -2    5.89    0.72
  -2  10  -2    7.02    0.72
  -2  10  -2    6.09    1.01
   2 -10   2    7.06    0.82
   2 -10   2    7.65    0.74
   2 -10   2    5.78    1.09
   2 -10   2    5.97    0.81
   2 -10   2    6.44    0.69
  -3  10  -2    1.83    0.28
  -3  10  -2    1.38    0.50
  -3  10  -2    0.66    0.61
  -3  10  -2    2.02    0.49
   3 -10   2    1.43    0.82
   3 -10   2    2.50    0.57
   3 -10   2    2.07    0.53
   3 -10   2    0.63    0.36
   3 -10   2    1.42    0.66
  -4  10  -2    0.28    0.55
  -4  10  -2    0.15    0.44
  -4  10  -2   -0.08    0.25
  -4  10  -2    0.11    0.45
   4 -10   2    0.13    0.49
   4 -10   2   -0.10    0.28
   4 -10   2    0.94    0.86
   4 -10   2    0.00    0.33
   4 -10   2   -0.94    0.59
  -5  10  -2    9.53    0.88
  -5  10  -2   10.93    0.55
  -5  10  -2   11.12    1.28
  -5  10  -2   11.89    0.90
   5 -10   2   11.18    0.66
   5 -10   2    9.97    1.34
   5 -10   2   10.47    1.11
   5 -10   2   10.14    0.49
   5 -10   2   10.85    0.94
  -6  10  -2    4.49    0.66
  -6  10  -2    3.90    0.46
  -6  10  -2    4.12    0.62
  -6  10  -2    2.43    0.82
  -6  10  -2    3.15    0.45
   6 -10   2    4.44    0.78
   6 -10   2    4.62    0.69
   6 -10   2    2.28    1.09
  -7  10  -2    6.21    0.76
  -7  10  -2    4.45    0.64
  -7  10  -2    3.97    1.00
  -7  10  -2    5.87    0.59
   7 -10   2    5.89    1.30
   7 -10   2    5.52    0.77
   7 -10   2    5.87    0.84
  -8  10  -2    9.38    1.06
  -8  10  -2    8.45    1.33
  -8  10  -2    7.91    0.73
  -8  10  -2    9.41    0.89
   8 -10   2    8.88    1.09
   8 -10   2    8.73    1.09
  -9  10  -2   13.89    0.88
  -9  10  -2   15.44    1.24
  -9  10  -2   14.89    1.05
  -9  10  -2   15.86    2.05
   9 -10   2   15.80    1.26
   9 -10   2   14.51    1.27
 -10  10  -2   -0.26    0.61
 -10  10  -2    0.02    0.54
 -10  10  -2    0.40    0.48
  10 -10   2    0.67    0.52
  10 -10   2    0.87    0.67
 -11  10  -2   -1.13    0.64
 -11  10  -2    0.26    0.54
  11 -10   2   -0.60    0.67
  11 -10   2    0.59    0.74
 -12  10  -2    0.35    0.64
 -12  10  -2    1.90    0.84
  12 -10   2    1.66    0.75
  12 -10   2    1.21    0.82
   8   9  -2    0.84    0.59
  -8  -9   2    1.01    0.72
  -8  -9   2    0.39    0.79
   7   9  -2    0.66    0.78
   7   9  -2   -0.11    0.44
  -7  -9   2    0.44    1.01
  -7  -9   2    0.44    0.61
  -7  -9   2   -0.28    0.42
  -7  -9   2    1.91    0.79
   6   9  -2    2.75    0.49
   6   9  -2    2.94    0.80
  -6  -9   2    2.44    0.62
  -6  -9   2    1.65    1.04
  -6  -9   2    3.55    0.80
  -6  -9   2    3.42    0.60
   5   9  -2   16.89    0.95
   5   9  -2   15.98    1.13
  -5  -9   2   18.00    1.31
  -5  -9   2   17.07    1.03
  -5  -9   2   17.92    1.76
  -5  -9   2   17.53    1.07
   4   9  -2   -0.75    0.34
   4   9  -2    0.41    0.45
  -4  -9   2    0.00    0.42
  -4  -9   2   -0.29    0.52
  -4  -9   2   -0.30    0.79
  -4  -9   2   -0.32    0.55
   3   9  -2    3.70    0.88
   3   9  -2    3.61    0.58
   3   9  -2    3.47    0.53
  -3  -9   2    5.60    0.72
  -3  -9   2    3.21    0.75
  -3  -9   2    5.41    0.82
  -3  -9   2    4.99    0.58
  -3  -9   2    4.26    0.67
   2   9  -2   10.89    1.22
   2   9  -2    9.64    1.00
   2   9  -2   10.64    0.68
  -2  -9   2   10.10    0.91
  -2  -9   2   11.40    0.65
  -2  -9   2   12.69    1.04
  -2  -9   2    8.82    1.14
  -2  -9   2   10.47    0.98
  -2  -9   2   10.37    0.71
   1   9  -2    3.35    0.50
   1   9  -2    4.67    0.72
   1   9  -2    3.67    0.65
  -1  -9   2    3.79    0.68
  -1  -9   2    3.94    0.52
  -1  -9   2    3.65    0.56
  -1  -9   2    3.15    0.47
  -1  -9   2    4.25    0.75
  -1  -9   2    4.64    0.77
   0   9  -2    0.21    0.45
   0   9  -2    0.82    0.53
   0   9  -2    0.31    0.35
   0  -9   2    0.13    0.53
   0  -9   2    0.35    0.34
   0  -9   2    0.53    0.40
   0  -9   2    1.65    0.63
   0  -9   2   -0.33    0.55
  -1   9  -2    4.68    0.60
  -1   9  -2    4.57    0.65
  -1   9  -2    5.94    0.78
  -1   9  -2    5.51    0.43
   1  -9   2    5.31    0.74
   1  -9   2    4.15    0.79
   1  -9   2    5.49    0.59
   1  -9   2    4.90    0.64
   1  -9   2    6.61    0.63
  -2   9  -2    1.35    0.49
  -2   9  -2    0.58    0.38
  -2   9  -2    1.77    0.57
  -2   9  -2    0.80    0.23
   2  -9   2    0.86    0.35
   2  -9   2    1.02    0.67
   2  -9   2    0.48    0.40
   2  -9   2   -0.64    0.54
   2  -9   2    0.01    0.48
  -3   9  -2    4.98    0.73
  -3   9  -2    5.30    0.63
  -3   9  -2    5.92    0.56
  -3   9  -2    6.40    0.45
   3  -9   2    5.32    0.61
   3  -9   2    4.95    0.94
   3  -9   2    5.99    0.72
   3  -9   2    6.30    0.45
   3  -9   2    4.22    0.72
  -4   9  -2    0.62    0.26
  -4   9  -2    1.26    0.47
  -4   9  -2    0.97    0.62
  -4   9  -2    0.80    0.44
   4  -9   2    1.15    0.35
   4  -9   2    1.07    0.26
   4  -9   2    0.38    0.76
   4  -9   2    0.52    0.43
   4  -9   2    0.85    0.49
  -5   9  -2   -0.10    0.41
  -5   9  -2   -0.48    0.39
  -5   9  -2   -0.25    0.56
  -5   9  -2    0.05    0.29
   5  -9   2    0.12    0.20
   5  -9   2   -0.19    0.46
   5  -9   2    0.13    0.58
   5  -9   2   -0.76    0.78
  -6   9  -2    3.53    0.55
  -6   9  -2    3.48    0.40
  -6   9  -2    3.74    0.34
  -6   9  -2    2.29    0.92
  -6   9  -2    2.41    0.55
  -6   9  -2    4.31    0.25
   6  -9   2    3.41    0.64
   6  -9   2    3.62    0.71
   6  -9   2    3.50    1.07
  -7   9  -2    4.15    0.58
  -7   9  -2    3.71    0.52
  -7   9  -2    4.55    0.69
  -7   9  -2    3.94    0.96
   7  -9   2    3.92    0.95
   7  -9   2    3.42    0.70
   7  -9   2    3.51    0.68
  -8   9  -2    1.31    0.50
  -8   9  -2    0.47    0.40
  -8   9  -2    1.20    0.58
  -8   9  -2    1.37    0.92
   8  -9   2    0.90    0.62
   8  -9   2    0.86    0.59
   8  -9   2    0.05    0.66
  -9   9  -2   17.64    1.07
  -9   9  -2   19.48    2.09
  -9   9  -2   20.03    1.27
  -9   9  -2   16.46    0.94
   9  -9   2   17.68    1.24
   9  -9   2   19.84    1.31
 -10   9  -2    0.18    0.62
 -10   9  -2   -0.29    0.58
 -10   9  -2    0.90    0.55
  10  -9   2    0.31    0.47
  10  -9   2    0.10    0.41
 -11   9  -2    1.21    0.70
 -11   9  -2    3.09    0.64
  11  -9   2    0.86    0.64
  11  -9   2    1.17    0.74
 -12   9  -2    1.35    0.65
 -12   9  -2    0.81    0.74
  12  -9   2    0.84    0.66
  12  -9   2    1.81    0.80
 -13   9  -2    1.20    0.59
 -13   9  -2    1.47    0.72
  13  -9   2    1.07    0.72
  13  -9   2    1.01    0.83
  13  -9   2    0.34    0.67
   9   8  -2    0.50    0.84
  -9  -8   2   -0.13    0.76
  -9  -8   2    0.30    0.69
   8   8  -2    1.38    1.19
   8   8  -2    0.65    0.79
   8   8  -2    0.33    0.54
  -8  -8   2    1.10    0.64
  -8  -8   2   -0.67    0.68
  -8  -8   2    0.37    0.64
   7   8  -2    0.25    0.41
   7   8  -2   -0.46    1.20
   7   8  -2    1.33    0.74
   7   8  -2   -0.67    0.49
  -7  -8   2    0.87    1.20
  -7  -8   2   -1.17    0.84
  -7  -8   2   -0.11    0.57
  -7  -8   2    1.08    0.72
  -7  -8   2    1.72    0.55
   6   8  -2    1.40    0.41
   6   8  -2    0.56    0.85
   6   8  -2    0.74    0.47
   6   8  -2    2.06    0.75
  -6  -8   2    0.89    0.48
  -6  -8   2    1.13    1.00
  -6  -8   2    0.59    0.86
  -6  -8   2    1.70    0.66
  -6  -8   2   -0.15    0.48
   5   8  -2    3.03    1.00
   5   8  -2    1.45    0.67
   5   8  -2    2.20    0.41
   5   8  -2    2.22    0.42
  -5  -8   2    2.19    0.54
  -5  -8   2    1.85    0.51
  -5  -8   2    1.30    1.04
  -5  -8   2    1.27    0.82
  -5  -8   2    1.52    0.47
   4   8  -2    0.07    0.37
   4   8  -2   -0.58    0.51
  -4  -8   2   -0.05    0.46
  -4  -8   2   -0.42    0.44
  -4  -8   2    0.62    0.52
  -4  -8   2    0.75    0.71
   3   8  -2    4.15    0.51
   3   8  -2    3.15    0.66
  -3  -8   2    3.07    0.63
  -3  -8   2    3.89    0.45
  -3  -8   2    3.20    0.61
  -3  -8   2    3.99    0.71
   2   8  -2   16.78    1.14
   2   8  -2   19.07    0.78
   2   8  -2   19.36    1.13
  -2  -8   2   21.60    1.48
  -2  -8   2   18.40    0.80
  -2  -8   2   18.78    1.06
  -2  -8   2   20.87    1.05
  -2  -8   2   18.34    1.30
   1   8  -2  101.11    2.08
   1   8  -2  102.78    2.47
   1   8  -2  101.89    2.61
  -1  -8   2  100.25    2.22
  -1  -8   2  102.91    2.00
  -1  -8   2  102.42    2.38
  -1  -8   2  102.60    2.66
  -1  -8   2  101.73    2.07
  -1  -8   2  104.06    2.84
   0   8  -2    1.11    0.45
   0   8  -2    1.67    0.48
   0   8  -2    0.98    0.50
   0   8  -2    1.40    0.40
   0  -8   2    1.58    0.53
   0  -8   2    0.79    0.39
   0  -8   2    0.72    0.53
   0  -8   2    1.48    0.67
   0  -8   2    1.61    0.38
  -1   8  -2   15.52    0.91
  -1   8  -2   15.56    0.97
  -1   8  -2   14.94    0.74
  -1   8  -2   16.30    0.57
  -1   8  -2   16.12    1.00
   1  -8   2   15.29    0.90
   1  -8   2   15.27    0.74
   1  -8   2   14.74    1.01
   1  -8   2   15.11    0.70
   1  -8   2   15.32    1.21
  -2   8  -2    0.30    0.27
  -2   8  -2   -0.01    0.17
  -2   8  -2   -0.09    0.42
  -2   8  -2    0.68    0.34
   2  -8   2   -0.12    0.51
   2  -8   2    0.01    0.22
   2  -8   2    0.07    0.35
   2  -8   2    0.27    0.38
   2  -8   2   -0.19    0.53
  -3   8  -2    0.04    0.33
  -3   8  -2    0.30    0.28
  -3   8  -2   -0.28    0.45
  -3   8  -2    0.29    0.20
   3  -8   2    0.26    0.19
   3  -8   2    0.36    0.39
   3  -8   2    0.82    0.64
   3  -8   2    0.15    0.51
   3  -8   2    0.17    0.27
  -4   8  -2    7.98    1.04
  -4   8  -2    5.94    0.66
  -4   8  -2    7.81    0.46
  -4   8  -2    5.91    0.66
   4  -8   2    7.10    0.89
   4  -8   2    6.84    1.03
   4  -8   2    7.46    0.36
   4  -8   2    7.41    0.76
   4  -8   2    7.42    0.49
  -5   8  -2   21.32    1.02
  -5   8  -2   24.45    1.44
  -5   8  -2   22.40    0.99
  -5   8  -2   22.06    0.73
   5  -8   2   23.26    1.75
   5  -8   2   16.50    0.93
   5  -8   2   22.98    0.95
  -6   8  -2    7.14    0.77
  -6   8  -2    6.25    0.27
  -6   8  -2    5.70    0.89
  -6   8  -2    5.92    0.53
  -6   8  -2    6.54    0.71
   6  -8   2    6.03    1.11
   6  -8   2    6.76    0.85
   6  -8   2    5.97    0.72
  -7   8  -2    1.65    0.76
  -7   8  -2    0.96    0.43
  -7   8  -2    0.66    0.42
  -7   8  -2    0.56    0.48
   7  -8   2    1.32    0.74
   7  -8   2    2.03    0.59
   7  -8   2    0.95    0.57
  -8   8  -2    1.21    0.88
  -8   8  -2    0.82    0.47
  -8   8  -2    1.52    0.53
  -8   8  -2    2.50    0.60
   8  -8   2   -0.37    1.02
   8  -8   2    1.18    0.63
   8  -8   2    2.12    0.59
  -9   8  -2   14.98    0.91
  -9   8  -2   14.67    1.17
  -9   8  -2   13.74    1.91
  -9   8  -2   16.24    1.01
   9  -8   2   16.07    1.10
   9  -8   2   16.38    1.19
 -10   8  -2    0.34    0.47
 -10   8  -2    1.15    0.65
  10  -8   2    1.85    0.70
  10  -8   2    1.23    0.57
 -11   8  -2    2.02    0.74
 -11   8  -2    1.77    0.61
  11  -8   2    1.18    0.70
  11  -8   2    1.86    0.63
 -12   8  -2   -0.10    0.65
 -12   8  -2    0.98    0.65
  12  -8   2    0.18    0.57
  12  -8   2    0.88    0.60
  12  -8   2   -0.14    0.70
 -13   8  -2    4.70    0.85
 -13   8  -2    5.01    0.93
  13  -8   2    3.68    0.77
  13  -8   2    3.02    0.73
  13  -8   2    4.59    0.79
   9   7  -2    0.49    1.59
   9   7  -2    0.78    0.42
   9   7  -2    1.29    0.84
  -9  -7   2   -0.16    0.64
  -9  -7   2    1.69    0.78
  -9  -7   2    1.64    0.95
   8   7  -2    0.99    0.47
   8   7  -2    2.04    0.80
   8   7  -2    0.66    1.06
  -8  -7   2    2.42    0.47
  -8  -7   2    1.94    0.62
  -8  -7   2    0.77    0.53
  -8  -7   2    0.36    0.94
   7   7  -2    0.45    0.34
   7   7  -2    0.32    0.46
   7   7  -2    1.13    1.09
   7   7  -2    1.24    0.70
  -7  -7   2    0.26    1.25
  -7  -7   2    0.78    0.52
  -7  -7   2    0.68    0.64
  -7  -7   2    0.18    0.47
  -7  -7   2   -0.61    0.85
   6   7  -2   -0.13    0.76
   6   7  -2    0.45    0.32
   6   7  -2    1.40    0.65
   6   7  -2    1.08    0.44
  -6  -7   2    0.95    0.43
  -6  -7   2    0.28    0.47
  -6  -7   2    0.26    0.75
  -6  -7   2    0.78    0.60
  -6  -7   2   -0.61    0.80
   5   7  -2    1.05    0.31
   5   7  -2    0.06    0.38
   5   7  -2    0.56    0.38
   5   7  -2   -0.76    0.76
  -5  -7   2    1.30    0.76
  -5  -7   2    0.40    0.50
  -5  -7   2    0.12    0.37
  -5  -7   2    1.13    0.43
  -5  -7   2   -1.06    0.65
   4   7  -2    0.41    0.58
   4   7  -2    0.89    0.30
   4   7  -2    0.92    0.29
   4   7  -2    0.79    0.42
  -4  -7   2    1.03    0.61
  -4  -7   2    0.97    0.38
  -4  -7   2    0.13    0.65
  -4  -7   2    0.80    0.44
  -4  -7   2    1.30    0.41
   3   7  -2    9.59    0.91
   3   7  -2    8.87    0.58
   3   7  -2    8.43    0.54
  -3  -7   2    9.08    0.67
  -3  -7   2    9.27    1.10
  -3  -7   2    9.51    0.79
  -3  -7   2    9.97    0.85
   2   7  -2   18.63    0.70
   2   7  -2   18.68    1.03
  -2  -7   2   18.15    1.17
  -2  -7   2   16.41    0.89
  -2  -7   2   18.18    0.67
  -2  -7   2   18.66    0.94
   1   7  -2   18.42    1.06
   1   7  -2   16.74    0.93
   1   7  -2   18.13    0.96
   1   7  -2   18.38    0.68
  -1  -7   2   17.70    1.07
  -1  -7   2   18.98    0.65
  -1  -7   2   18.41    0.95
  -1  -7   2   18.33    0.84
  -1  -7   2   18.35    1.16
   0   7  -2    3.95    0.51
   0   7  -2    4.37    0.60
   0   7  -2    3.96    0.45
   0   7  -2    3.96    0.63
   0  -7   2    4.64    0.58
   0  -7   2    4.05    0.34
   0  -7   2    4.85    0.69
   0  -7   2    4.46    0.47
   0  -7   2    4.69    0.50
   0  -7   2    4.60    0.66
  -1   7  -2    1.64    0.40
  -1   7  -2    1.54    0.32
  -1   7  -2    1.54    0.22
  -1   7  -2    1.98    0.44
  -1   7  -2    1.93    0.41
   1  -7   2    1.76    0.34
   1  -7   2    1.74    0.48
   1  -7   2    2.14    0.39
   1  -7   2    2.00    0.55
   1  -7   2    1.90    0.30
  -2   7  -2    0.98    0.36
  -2   7  -2    1.33    0.33
  -2   7  -2    1.01    0.18
  -2   7  -2    1.74    0.43
   2  -7   2    1.41    0.35
   2  -7   2    0.77    0.54
   2  -7   2    0.93    0.48
   2  -7   2    1.26    0.26
   2  -7   2    0.84    0.33
  -3   7  -2    0.66    0.33
  -3   7  -2    0.85    0.34
  -3   7  -2    0.62    0.38
  -3   7  -2    0.79    0.19
   3  -7   2    0.11    0.46
   3  -7   2    0.76    0.22
   3  -7   2    0.73    0.37
   3  -7   2    0.81    0.20
   3  -7   2    0.69    0.47
   3  -7   2   -0.54    0.52
  -4   7  -2    1.53    0.49
  -4   7  -2    2.04    0.33
  -4   7  -2    2.09    0.28
  -4   7  -2    2.19    0.41
   4  -7   2    1.76    0.73
   4  -7   2    2.34    0.27
   4  -7   2    2.28    0.23
   4  -7   2    2.52    0.47
   4  -7   2    2.04    0.53
  -5   7  -2    2.82    0.44
  -5   7  -2    3.61    0.47
  -5   7  -2    4.60    0.61
  -5   7  -2    2.25    0.20
  -5   7  -2    2.92    0.64
  -5   7  -2    3.07    0.23
   5  -7   2    2.47    0.51
   5  -7   2    2.28    0.65
   5  -7   2    3.32    0.57
  -6   7  -2    6.69    0.53
  -6   7  -2    6.70    0.73
  -6   7  -2    6.31    0.64
  -6   7  -2    5.37    0.86
   6  -7   2    7.64    1.17
   6  -7   2    6.09    0.81
   6  -7   2    6.31    0.80
  -7   7  -2    2.56    0.43
  -7   7  -2    2.30    0.44
  -7   7  -2    2.13    0.79
  -7   7  -2    2.76    0.47
   7  -7   2    2.09    0.99
   7  -7   2    2.30    0.59
   7  -7   2    1.89    0.55
  -8   7  -2    0.58    0.44
  -8   7  -2    0.89    0.17
  -8   7  -2    1.19    0.40
  -8   7  -2    0.41    0.36
  -8   7  -2    0.98    0.84
   8  -7   2    1.29    0.52
   8  -7   2    1.89    1.08
   8  -7   2    0.77    0.58
  -9   7  -2    1.71    0.26
  -9   7  -2    0.69    0.41
  -9   7  -2    2.14    1.03
  -9   7  -2    1.43    0.18
  -9   7  -2    1.05    0.46
   9  -7   2    1.55    0.54
   9  -7   2    0.91    0.43
   9  -7   2    1.17    1.00
 -10   7  -2   -0.40    0.46
 -10   7  -2    0.48    0.42
 -10   7  -2    0.35    0.20
 -10   7  -2    0.30    0.31
  10  -7   2    0.59    0.51
  10  -7   2    0.15    0.43
 -11   7  -2    0.35    0.44
 -11   7  -2    0.63    0.54
  11  -7   2   -0.44    0.49
  11  -7   2    0.52    0.47
 -12   7  -2    2.88    0.77
 -12   7  -2    0.76    0.63
  12  -7   2    1.66    0.64
  12  -7   2    0.99    0.54
  12  -7   2    2.01    0.59
 -13   7  -2    0.40    0.73
 -13   7  -2    0.61    0.68
  13  -7   2    0.21    0.59
  13  -7   2    1.11    0.80
  13  -7   2    0.36    0.77
  10   6  -2    0.86    0.61
  10   6  -2    1.05    0.81
 -10  -6   2    1.86    0.70
 -10  -6   2   -0.47    0.76
   9   6  -2    2.63    0.81
   9   6  -2    1.43    1.19
   9   6  -2    1.18    0.48
  -9  -6   2    0.04    0.67
  -9  -6   2    2.80    0.84
  -9  -6   2    0.89    0.62
   8   6  -2    2.30    0.58
   8   6  -2   -0.75    0.93
   8   6  -2    1.97    0.52
  -8  -6   2   -0.04    1.13
  -8  -6   2    2.29    0.45
  -8  -6   2    1.66    0.93
  -8  -6   2    0.69    0.54
  -8  -6   2    1.82    0.55
   7   6  -2    1.03    0.37
   7   6  -2    1.80    1.06
   7   6  -2    1.91    0.67
  -7  -6   2    1.22    0.99
  -7  -6   2    1.70    0.53
  -7  -6   2    1.86    0.66
  -7  -6   2    2.43    0.47
  -7  -6   2    2.29    0.87
   6   6  -2    3.69    0.87
   6   6  -2    3.48    0.70
   6   6  -2    3.78    0.49
  -6  -6   2    2.64    0.53
  -6  -6   2    3.21    0.85
  -6  -6   2    4.54    1.14
  -6  -6   2    3.57    0.46
  -6  -6   2    3.50    0.54
   5   6  -2    0.39    0.52
   5   6  -2   -0.19    0.24
   5   6  -2    0.52    0.60
  -5  -6   2    1.00    0.52
  -5  -6   2   -0.07    0.42
  -5  -6   2    0.72    0.38
  -5  -6   2    0.27    0.60
  -5  -6   2   -0.55    0.48
   4   6  -2   16.07    0.69
   4   6  -2   17.61    1.21
   4   6  -2   14.80    0.99
   4   6  -2   16.13    0.68
  -4  -6   2   15.98    0.88
  -4  -6   2   15.16    0.75
  -4  -6   2   15.76    1.09
  -4  -6   2   16.89    1.37
  -4  -6   2   15.80    0.98
   3   6  -2    0.75    0.24
   3   6  -2    0.82    0.34
   3   6  -2    1.11    0.51
   3   6  -2    1.00    0.26
  -3  -6   2    0.05    0.35
  -3  -6   2    1.00    0.33
  -3  -6   2    0.78    0.33
  -3  -6   2    0.47    0.53
  -3  -6   2    0.44    0.53
   2   6  -2    7.97    0.71
   2   6  -2    8.37    0.49
   2   6  -2    8.83    0.77
   2   6  -2    8.46    0.47
  -2  -6   2    8.15    0.73
  -2  -6   2    7.50    0.45
  -2  -6   2    8.57    0.66
  -2  -6   2    8.73    0.67
   1   6  -2   45.65    1.41
   1   6  -2   43.87    1.26
   1   6  -2   46.30    1.05
   1   6  -2   44.28    1.39
  -1  -6   2   45.23    0.98
  -1  -6   2   44.26    1.20
  -1  -6   2   44.99    1.44
  -1  -6   2   45.51    1.20
   0   6  -2   38.80    1.17
   0   6  -2   37.37    1.17
   0   6  -2   38.44    1.18
   0   6  -2   38.05    0.95
   0  -6   2   38.59    0.82
   0  -6   2   37.39    1.20
   0  -6   2   36.62    1.47
   0  -6   2   39.22    1.18
   0  -6   2   37.89    1.00
  -1   6  -2    9.97    0.36
  -1   6  -2   10.30    0.65
  -1   6  -2    9.82    0.63
  -1   6  -2    9.41    0.50
   1  -6   2    9.61    0.60
   1  -6   2    9.86    0.54
   1  -6   2    8.02    0.88
   1  -6   2    9.30    0.46
   1  -6   2    8.81    0.72
  -2   6  -2    3.41    0.24
  -2   6  -2    3.68    0.58
  -2   6  -2    3.67    0.51
  -2   6  -2    3.57    0.43
   2  -6   2    2.95    0.31
   2  -6   2    2.69    0.62
   2  -6   2    3.34    0.35
   2  -6   2    3.19    0.38
   2  -6   2    2.85    0.49
   2  -6   2    2.57    0.43
  -3   6  -2   48.34    1.28
  -3   6  -2   48.88    1.00
  -3   6  -2   48.94    1.21
  -3   6  -2   48.95    1.55
   3  -6   2   49.29    1.56
   3  -6   2   49.80    0.93
   3  -6   2   48.08    1.04
   3  -6   2   47.60    1.26
   3  -6   2   49.03    1.38
   3  -6   2   48.29    1.89
  -4   6  -2   13.92    0.71
  -4   6  -2   13.95    0.54
  -4   6  -2   12.30    0.68
  -4   6  -2   14.72    1.00
   4  -6   2   13.53    0.66
   4  -6   2   14.91    1.29
   4  -6   2   14.50    0.73
  -5   6  -2    9.46    0.58
  -5   6  -2    8.30    0.98
  -5   6  -2    9.42    0.64
  -5   6  -2    9.32    0.56
   5  -6   2    8.03    1.25
   5  -6   2    9.13    0.77
   5  -6   2    8.83    0.60
  -6   6  -2    6.73    0.69
  -6   6  -2    6.86    0.54
  -6   6  -2    6.40    0.86
  -6   6  -2    6.11    0.60
  -6   6  -2    5.89    0.23
   6  -6   2    7.13    1.07
   6  -6   2    5.00    0.58
   6  -6   2    5.70    0.73
  -7   6  -2    0.78    0.45
  -7   6  -2    0.38    0.14
  -7   6  -2    0.13    0.48
  -7   6  -2    0.14    0.17
  -7   6  -2    0.42    0.33
  -7   6  -2    0.01    0.34
   7  -6   2    0.87    0.49
   7  -6   2   -0.05    0.40
   7  -6   2   -0.47    0.53
  -8   6  -2    0.69    0.26
  -8   6  -2    0.93    0.18
  -8   6  -2    0.67    0.42
  -8   6  -2    0.45    0.48
  -8   6  -2   -0.09    0.37
  -8   6  -2   -0.33    0.77
   8  -6   2    0.62    0.54
   8  -6   2    0.72    0.45
   8  -6   2    0.56    0.96
  -9   6  -2    0.15    0.51
  -9   6  -2   -1.24    0.85
  -9   6  -2   -0.45    0.40
  -9   6  -2   -0.26    0.31
  -9   6  -2   -0.17    0.21
   9  -6   2    0.05    0.41
   9  -6   2    0.61    0.56
   9  -6   2    0.77    1.00
 -10   6  -2    2.23    0.43
 -10   6  -2    2.18    0.55
 -10   6  -2   -0.34    0.92
 -10   6  -2    2.01    0.63
 -10   6  -2    2.04    0.30
  10  -6   2    1.16    0.63
  10  -6   2    1.37    0.48
 -11   6  -2    0.91    0.32
 -11   6  -2    1.62    0.48
 -11   6  -2    1.91    0.68
 -11   6  -2    1.11    0.56
  11  -6   2    0.72    0.46
  11  -6   2    0.91    0.67
  11  -6   2   -0.07    0.52
 -12   6  -2    1.58    0.67
 -12   6  -2    0.45    0.46
 -12   6  -2    3.11    0.78
  12  -6   2    2.89    0.79
  12  -6   2    2.24    0.65
  12  -6   2    2.68    0.65
 -13   6  -2    0.84    0.54
 -13   6  -2    1.71    0.78
  13  -6   2    1.18    0.77
  13  -6   2    2.16    0.56
  13  -6   2    1.03    0.68
  11   5  -2    3.46    0.73
  11   5  -2    5.01    0.98
 -11  -5   2    4.83    0.89
 -11  -5   2    5.52    1.00
 -11  -5   2    4.81    0.80
  10   5  -2   -0.11    0.72
  10   5  -2    0.79    0.49
 -10  -5   2    0.65    0.64
 -10  -5   2    0.98    0.51
 -10  -5   2    1.55    0.76
 -10  -5   2    1.61    0.78
   9   5  -2    0.55    1.07
   9   5  -2    0.35    0.69
   9   5  -2    2.07    0.46
  -9  -5   2    1.43    0.53
  -9  -5   2    1.51    0.93
  -9  -5   2    1.44    0.46
  -9  -5   2    0.46    0.55
  -9  -5   2    0.90    0.38
   8   5  -2    2.07    0.43
   8   5  -2    4.78    1.07
   8   5  -2    2.80    0.73
  -8  -5   2    1.53    0.53
  -8  -5   2    3.25    0.44
  -8  -5   2    3.13    1.12
  -8  -5   2    1.60    0.43
  -8  -5   2    2.88    0.89
  -8  -5   2    3.24    0.62
   7   5  -2   10.08    1.04
   7   5  -2    9.08    1.41
   7   5  -2    9.86    0.74
  -7  -5   2   11.34    0.92
  -7  -5   2   10.94    1.04
  -7  -5   2   11.00    1.33
  -7  -5   2   10.09    0.61
  -7  -5   2   10.45    0.75
  -7  -5   2    9.46    1.57
   6   5  -2    8.85    0.96
   6   5  -2    7.75    0.61
   6   5  -2    8.30    1.03
  -6  -5   2    7.42    0.94
  -6  -5   2    7.49    1.06
  -6  -5   2    9.27    0.59
  -6  -5   2    9.12    0.77
  -6  -5   2    8.14    0.92
   5   5  -2    1.49    0.31
   5   5  -2    1.85    0.54
   5   5  -2    1.41    0.62
  -5  -5   2    0.96    0.49
  -5  -5   2    1.88    0.63
  -5  -5   2    1.24    0.39
  -5  -5   2    1.76    0.71
  -5  -5   2    1.57    0.39
   4   5  -2    3.77    0.55
   4   5  -2    2.85    0.36
   4   5  -2    2.69    0.62
  -4  -5   2    3.73    0.49
  -4  -5   2    2.50    0.66
  -4  -5   2    3.46    0.64
  -4  -5   2    3.02    0.51
  -4  -5   2    3.32    0.39
   3   5  -2   14.38    0.56
   3   5  -2   15.02    0.55
   3   5  -2   13.25    1.00
   3   5  -2   14.45    1.15
   3   5  -2   14.39    0.83
  -3  -5   2   16.34    1.06
  -3  -5   2   15.40    0.98
  -3  -5   2   14.09    0.59
  -3  -5   2   14.42    0.68
  -3  -5   2   14.75    0.78
   2   5  -2   21.74    1.12
   2   5  -2   20.47    1.02
   2   5  -2   21.17    0.61
   2   5  -2   21.22    0.82
   2   5  -2   22.85    0.68
  -2  -5   2   22.10    1.04
  -2  -5   2   21.25    0.80
  -2  -5   2   21.84    0.68
  -2  -5   2   21.44    0.82
  -2  -5   2   20.90    0.95
   1   5  -2    0.35    0.28
   1   5  -2    0.30    0.17
   1   5  -2    0.02    0.19
   1   5  -2    0.00    0.29
  -1  -5   2    0.05    0.42
  -1  -5   2    0.20    0.14
  -1  -5   2    0.22    0.31
  -1  -5   2   -0.03    0.26
  -1  -5   2   -0.01    0.35
   0   5  -2    0.58    0.23
   0   5  -2    0.25    0.28
   0   5  -2    0.56    0.23
   0   5  -2    0.81    0.24
   0  -5   2    0.84    0.27
   0  -5   2    0.47    0.31
   0  -5   2    0.04    0.40
   0  -5   2    1.11    0.26
   0  -5   2    1.16    0.45
   0  -5   2    0.66    0.15
  -1   5  -2   13.49    0.62
  -1   5  -2   13.14    0.64
  -1   5  -2   13.69    0.53
  -1   5  -2   14.16    0.36
   1  -5   2   14.35    0.73
   1  -5   2   13.81    0.50
   1  -5   2   12.96    0.96
   1  -5   2   13.48    0.59
   1  -5   2   13.82    0.59
  -2   5  -2   20.27    0.87
  -2   5  -2   20.08    0.68
  -2   5  -2   19.76    0.75
  -2   5  -2   21.03    0.48
   2  -5   2   20.92    0.86
   2  -5   2   21.07    0.74
   2  -5   2   20.80    1.18
   2  -5   2   20.32    0.51
   2  -5   2   20.01    0.86
   2  -5   2   20.60    0.58
  -3   5  -2    4.15    0.31
  -3   5  -2    4.37    0.45
  -3   5  -2    4.96    0.72
  -3   5  -2    3.98    0.47
   3  -5   2    5.27    0.61
   3  -5   2    4.88    0.60
   3  -5   2    4.98    0.24
   3  -5   2    4.55    0.52
   3  -5   2    5.69    0.89
  -4   5  -2    2.08    0.28
  -4   5  -2    1.66    0.33
  -4   5  -2    1.62    0.46
  -4   5  -2    1.36    0.32
   4  -5   2    2.00    0.40
   4  -5   2    0.81    0.38
   4  -5   2    1.41    0.63
  -5   5  -2    0.54    0.33
  -5   5  -2    0.43    0.10
  -5   5  -2   -0.40    0.44
  -5   5  -2    0.65    0.24
  -5   5  -2    0.47    0.24
   5  -5   2    1.04    0.49
   5  -5   2    0.57    0.38
   5  -5   2    0.50    0.36
  -6   5  -2    5.31    0.65
  -6   5  -2    5.24    0.23
  -6   5  -2    4.76    0.72
  -6   5  -2    6.17    0.58
  -6   5  -2    5.35    0.49
  -6   5  -2    4.71    0.32
   6  -5   2    6.19    0.61
   6  -5   2    5.05    0.57
   6  -5   2    5.16    0.96
  -7   5  -2   -0.90    0.61
  -7   5  -2    0.31    0.17
  -7   5  -2    0.10    0.31
  -7   5  -2   -0.16    0.23
  -7   5  -2    0.44    0.25
  -7   5  -2    0.25    0.29
   7  -5   2    0.30    0.35
   7  -5   2    0.51    0.35
   7  -5   2    0.55    0.78
  -8   5  -2   17.38    1.71
  -8   5  -2   16.63    0.55
  -8   5  -2   15.42    0.70
  -8   5  -2   16.65    0.91
  -8   5  -2   16.57    0.88
   8  -5   2   15.49    0.82
   8  -5   2   17.02    1.81
   8  -5   2   16.71    1.01
  -9   5  -2    2.06    0.77
  -9   5  -2    2.10    0.31
  -9   5  -2    0.26    0.48
  -9   5  -2    0.63    0.46
  -9   5  -2    1.56    0.42
   9  -5   2    1.80    0.43
   9  -5   2    0.53    0.54
   9  -5   2    2.02    1.10
 -10   5  -2    4.28    0.52
 -10   5  -2    3.77    0.57
 -10   5  -2    4.43    0.72
 -10   5  -2    3.48    0.63
  10  -5   2    3.52    0.57
  10  -5   2    4.24    0.52
  10  -5   2    4.35    0.65
 -11   5  -2    6.16    0.85
 -11   5  -2    6.82    0.78
 -11   5  -2    7.37    0.95
 -11   5  -2    5.86    0.64
  11  -5   2    6.45    0.79
  11  -5   2    4.91    0.70
  11  -5   2    7.24    0.72
 -12   5  -2    1.05    0.66
 -12   5  -2    1.24    0.67
 -12   5  -2    1.81    0.48
 -12   5  -2    0.74    0.66
  12  -5   2    0.83    0.54
  12  -5   2    0.38    0.58
  12  -5   2    1.65    0.54
 -13   5  -2   -0.51    0.41
 -13   5  -2   -1.33    0.71
 -13   5  -2    1.74    0.60
 -13   5  -2    1.59    0.57
  13  -5   2    2.24    0.74
  13  -5   2    1.14    0.54
  12   4  -2    0.64    0.84
  12   4  -2    2.97    0.64
 -12  -4   2    2.64    0.67
 -12  -4   2    1.91    0.67
 -12  -4   2    2.39    0.87
  11   4  -2    0.62    0.63
  11   4  -2    1.70    0.80
 -11  -4   2    1.82    1.05
 -11  -4   2    1.46    0.80
  10   4  -2    1.46    0.56
  10   4  -2    1.49    0.49
 -10  -4   2    1.61    0.57
 -10  -4   2    1.90    0.51
 -10  -4   2    1.91    0.69
 -10  -4   2    1.29    0.93
   9   4  -2   -0.05    0.97
   9   4  -2    0.57    0.51
   9   4  -2    0.75    0.66
  -9  -4   2    0.11    0.42
  -9  -4   2    0.94    0.85
  -9  -4   2   -0.03    0.32
  -9  -4   2    1.07    0.45
  -9  -4   2    0.57    0.81
  -9  -4   2    1.07    0.55
   8   4  -2    6.46    0.74
   8   4  -2    6.38    1.15
   8   4  -2    5.34    0.77
  -8  -4   2    5.04    0.62
  -8  -4   2    4.34    1.20
  -8  -4   2    5.16    0.99
  -8  -4   2    5.85    0.56
  -8  -4   2    5.72    0.72
  -8  -4   2    5.63    0.69
   7   4  -2    2.29    0.39
   7   4  -2    2.76    0.83
   7   4  -2    2.77    0.63
  -7  -4   2    3.29    0.45
  -7  -4   2    3.01    0.36
  -7  -4   2    2.96    0.55
  -7  -4   2    3.98    0.64
  -7  -4   2    3.47    0.94
  -7  -4   2    3.56    0.83
   6   4  -2   -0.37    0.30
   6   4  -2    0.21    0.26
   6   4  -2    0.53    0.58
  -6  -4   2   -0.09    0.64
  -6  -4   2    0.58    0.47
  -6  -4   2    0.05    0.61
  -6  -4   2    0.24    0.37
  -6  -4   2    0.21    0.26
  -6  -4   2    0.54    0.30
   5   4  -2    2.95    0.53
   5   4  -2    2.19    0.64
   5   4  -2    2.45    0.33
  -5  -4   2    1.83    0.32
  -5  -4   2    2.68    0.33
  -5  -4   2    3.13    0.68
  -5  -4   2    2.29    0.39
  -5  -4   2    2.30    0.53
  -5  -4   2    2.29    0.49
   4   4  -2    0.28    0.26
   4   4  -2    0.21    0.20
   4   4  -2    0.42    0.42
  -4  -4   2    0.19    0.25
  -4  -4   2    0.14    0.44
  -4  -4   2    0.11    0.35
  -4  -4   2    0.03    0.48
  -4  -4   2    0.64    0.26
  -4  -4   2    0.24    0.21
   3   4  -2    6.77    0.74
   3   4  -2    5.59    0.39
   3   4  -2    5.34    0.76
   3   4  -2    5.10    0.47
  -3  -4   2    5.43    0.46
  -3  -4   2    5.70    0.41
  -3  -4   2    5.66    0.68
  -3  -4   2    6.24    0.75
  -3  -4   2    5.55    0.55
   2   4  -2    8.13    0.61
   2   4  -2    8.57    0.46
   2   4  -2    7.39    0.75
   2   4  -2    8.70    0.33
   2   4  -2    9.17    0.53
  -2  -4   2    8.42    0.77
  -2  -4   2    8.47    0.56
  -2  -4   2    8.86    0.69
  -2  -4   2    8.22    0.52
  -2  -4   2    8.88    0.75
  -2  -4   2    8.57    0.39
   1   4  -2    1.19    0.23
   1   4  -2    0.71    0.39
   1   4  -2    0.96    0.25
   1   4  -2    0.99    0.19
   1   4  -2    1.16    0.25
  -1  -4   2    1.39    0.37
  -1  -4   2    1.44    0.42
  -1  -4   2    0.94    0.28
  -1  -4   2    1.48    0.32
  -1  -4   2    1.12    0.17
   0   4  -2    2.03    0.23
   0   4  -2    2.33    0.31
   0   4  -2    2.38    0.34
   0   4  -2    2.23    0.29
   0  -4   2    2.06    0.33
   0  -4   2    2.04    0.25
   0  -4   2    1.91    0.19
   0  -4   2    1.71    0.44
   0  -4   2    1.83    0.27
  -1   4  -2    8.25    0.43
  -1   4  -2    7.61    0.38
  -1   4  -2    7.56    0.50
   1  -4   2    7.21    0.43
   1  -4   2    7.06    0.78
   1  -4   2    7.85    0.34
   1  -4   2    7.82    0.46
   1  -4   2    7.59    0.46
   1  -4   2    7.20    0.42
  -2   4  -2   36.38    0.96
  -2   4  -2   34.21    1.64
  -2   4  -2   35.16    0.88
  -2   4  -2   36.50    0.71
  -2   4  -2   36.79    1.11
   2  -4   2   36.78    0.73
   2  -4   2   35.52    1.43
   2  -4   2   36.34    0.91
   2  -4   2   35.74    1.09
   2  -4   2   38.00    1.03
  -3   4  -2   21.27    0.72
  -3   4  -2   22.50    0.76
  -3   4  -2   20.89    1.05
  -3   4  -2   22.94    0.60
   3  -4   2   22.06    1.26
   3  -4   2   21.16    0.73
   3  -4   2   21.46    1.00
   3  -4   2   22.40    0.78
  -4   4  -2    1.03    0.30
  -4   4  -2    1.07    0.23
  -4   4  -2    1.09    0.44
  -4   4  -2    1.23    0.31
   4  -4   2    1.08    0.35
   4  -4   2    1.32    0.60
   4  -4   2    0.63    0.34
  -5   4  -2    3.22    0.26
  -5   4  -2    4.16    0.54
  -5   4  -2    3.25    0.37
  -5   4  -2    2.98    0.62
  -5   4  -2    3.51    0.39
  -5   4  -2    3.66    0.19
   5  -4   2    3.95    0.50
   5  -4   2    4.01    0.47
   5  -4   2    2.81    0.74
  -6   4  -2    6.20    0.43
  -6   4  -2    5.11    0.55
  -6   4  -2    5.14    0.29
  -6   4  -2    4.86    0.61
  -6   4  -2    5.86    0.50
  -6   4  -2    6.48    0.89
   6  -4   2    5.73    0.52
   6  -4   2    5.84    0.93
   6  -4   2    5.72    0.64
  -7   4  -2    1.79    0.60
  -7   4  -2    1.40    0.39
  -7   4  -2    1.43    0.24
  -7   4  -2    1.09    0.43
  -7   4  -2    1.75    0.29
   7  -4   2    1.59    0.35
   7  -4   2    1.29    0.46
   7  -4   2    1.39    0.80
  -8   4  -2    3.69    0.43
  -8   4  -2    4.79    0.65
  -8   4  -2    5.07    0.54
  -8   4  -2    4.32    0.59
  -8   4  -2    4.20    1.00
   8  -4   2    4.10    0.51
   8  -4   2    3.89    0.60
   8  -4   2    4.21    1.07
  -9   4  -2    0.74    0.51
  -9   4  -2    1.30    0.30
  -9   4  -2    2.04    0.49
  -9   4  -2    0.18    0.96
  -9   4  -2    0.93    0.38
   9  -4   2    1.57    0.49
   9  -4   2    0.90    0.53
   9  -4   2    1.92    0.80
   9  -4   2    1.32    0.40
 -10   4  -2    9.84    0.71
 -10   4  -2    9.51    0.96
 -10   4  -2    7.01    0.95
 -10   4  -2   10.30    0.95
  10  -4   2    8.83    0.91
  10  -4   2    8.96    0.72
  10  -4   2    9.15    0.97
 -11   4  -2    1.27    0.62
 -11   4  -2    0.63    0.60
 -11   4  -2    1.56    0.41
 -11   4  -2    1.78    0.56
  11  -4   2    1.57    0.39
  11  -4   2    1.30    0.58
  11  -4   2    2.23    0.67
 -12   4  -2    1.43    0.74
 -12   4  -2    1.69    0.56
 -12   4  -2    1.61    0.68
 -12   4  -2    0.30    0.64
  12  -4   2    2.17    0.68
  12  -4   2    1.36    0.45
  12  -4   2    1.33    0.66
 -13   4  -2    1.08    0.73
 -13   4  -2    0.29    0.71
 -13   4  -2    2.13    0.71
 -13   4  -2    1.08    0.48
  13  -4   2    1.80    0.75
  13  -4   2    1.59    0.73
  12   3  -2    1.17    0.61
  12   3  -2    2.68    0.87
 -12  -3   2    1.33    0.76
 -12  -3   2    2.13    0.86
 -12  -3   2    0.92    0.70
 -12  -3   2    1.69    0.63
  11   3  -2    3.35    0.83
  11   3  -2    3.50    0.60
 -11  -3   2    5.24    0.93
 -11  -3   2    3.45    1.10
 -11  -3   2    3.74    0.64
 -11  -3   2    4.03    0.80
  10   3  -2    3.42    0.75
  10   3  -2    2.58    0.55
 -10  -3   2    3.32    0.40
 -10  -3   2    1.51    0.90
 -10  -3   2    2.17    0.66
 -10  -3   2    2.55    0.54
 -10  -3   2    2.29    0.71
   9   3  -2    0.86    0.94
   9   3  -2    0.92    0.43
   9   3  -2    1.25    0.60
  -9  -3   2    0.50    0.30
  -9  -3   2   -0.10    0.39
  -9  -3   2   -0.37    0.50
  -9  -3   2    2.23    0.83
  -9  -3   2    0.70    0.42
  -9  -3   2    1.05    0.80
   8   3  -2    8.97    0.97
   8   3  -2   10.31    0.72
   8   3  -2    8.01    1.18
  -8  -3   2    8.64    0.86
  -8  -3   2    8.50    0.57
  -8  -3   2    8.42    0.66
  -8  -3   2    9.37    0.79
  -8  -3   2    8.93    1.22
  -8  -3   2   11.30    1.64
   7   3  -2    1.68    0.37
   7   3  -2    2.32    0.57
   7   3  -2    2.14    0.77
  -7  -3   2    2.28    0.36
  -7  -3   2    1.47    0.54
  -7  -3   2    1.34    0.76
  -7  -3   2    2.23    0.49
  -7  -3   2    2.42    0.55
   6   3  -2    1.67    0.33
   6   3  -2    1.68    0.66
   6   3  -2    1.82    0.39
  -6  -3   2    1.36    0.47
  -6  -3   2    1.45    0.65
  -6  -3   2    1.78    0.40
  -6  -3   2    2.07    0.53
  -6  -3   2    1.29    0.33
   5   3  -2    3.58    0.67
   5   3  -2    2.79    0.37
   5   3  -2    2.44    0.46
  -5  -3   2    2.98    0.33
  -5  -3   2    2.80    0.39
  -5  -3   2    2.76    0.60
  -5  -3   2    2.67    0.38
  -5  -3   2    2.83    0.65
   4   3  -2   11.74    0.51
   4   3  -2   12.85    0.98
   4   3  -2   11.27    0.69
  -4  -3   2   11.60    0.57
  -4  -3   2   11.32    0.45
  -4  -3   2   11.67    0.94
  -4  -3   2   11.23    0.90
  -4  -3   2   11.57    0.67
   3   3  -2   26.51    1.12
   3   3  -2   24.37    1.09
   3   3  -2   25.76    0.88
   3   3  -2   24.88    0.70
  -3  -3   2   25.45    1.07
  -3  -3   2   24.34    0.83
  -3  -3   2   24.60    0.72
  -3  -3   2   21.35    1.04
  -3  -3   2   21.97    1.34
  -3  -3   2   25.06    0.74
  -3  -3   2   24.56    0.59
   2   3  -2   77.75    2.00
   2   3  -2   75.77    1.46
   2   3  -2   76.90    1.59
   2   3  -2   75.77    1.74
  -2  -3   2   77.13    1.43
  -2  -3   2   77.25    1.76
  -2  -3   2   77.10    1.79
  -2  -3   2   77.93    1.53
  -2  -3   2   77.03    1.57
  -2  -3   2   77.50    1.99
   1   3  -2   10.46    0.48
   1   3  -2   11.03    0.46
   1   3  -2   11.33    0.44
   1   3  -2   10.91    0.32
   1   3  -2   11.16    0.77
  -1  -3   2   11.24    0.33
  -1  -3   2   10.08    0.61
  -1  -3   2   11.35    0.75
  -1  -3   2   10.42    0.47
  -1  -3   2   10.85    0.46
  -1  -3   2   10.29    0.51
   0   3  -2  123.39    2.21
   0   3  -2  123.01    2.01
   0   3  -2  118.31    1.97
   0   3  -2  120.38    2.11
   0  -3   2  121.77    2.60
   0  -3   2  123.54    2.21
   0  -3   2  120.82    2.06
   0  -3   2  122.49    2.20
  -1   3  -2    1.94    0.29
  -1   3  -2    1.98    0.21
  -1   3  -2    1.83    0.24
   1  -3   2    1.67    0.18
   1  -3   2    1.99    0.31
   1  -3   2    1.64    0.36
   1  -3   2    1.73    0.28
   1  -3   2    2.02    0.25
  -2   3  -2    2.04    0.29
  -2   3  -2    3.04    0.45
  -2   3  -2    2.74    0.44
  -2   3  -2    2.73    0.19
  -2   3  -2    2.37    0.27
   2  -3   2    1.81    0.51
   2  -3   2    2.60    0.33
   2  -3   2    2.68    0.44
   2  -3   2    2.21    0.30
  -3   3  -2   62.56    1.76
  -3   3  -2   65.08    1.35
  -3   3  -2   65.30    1.25
  -3   3  -2   65.65    1.39
   3  -3   2   65.71    1.79
   3  -3   2   65.18    1.39
   3  -3   2   65.08    1.97
   3  -3   2   64.74    1.37
  -4   3  -2    0.64    0.15
  -4   3  -2   -0.02    0.27
  -4   3  -2    0.39    0.27
  -4   3  -2    0.30    0.21
  -4   3  -2    0.28    0.11
  -4   3  -2    0.51    0.43
   4  -3   2    0.34    0.28
   4  -3   2    0.35    0.40
   4  -3   2    0.59    0.24
  -5   3  -2    7.64    0.97
  -5   3  -2    6.82    0.41
  -5   3  -2    6.96    0.53
  -5   3  -2    7.05    0.59
  -5   3  -2    6.82    0.30
  -5   3  -2    6.39    0.47
   5  -3   2    6.79    0.58
   5  -3   2    7.26    0.86
   5  -3   2    5.97    0.45
  -6   3  -2    1.97    0.40
  -6   3  -2    1.25    0.23
  -6   3  -2    1.61    0.34
  -6   3  -2    1.31    0.31
  -6   3  -2    1.04    0.49
   6  -3   2    1.67    0.28
   6  -3   2    1.63    0.58
   6  -3   2    0.89    0.29
  -7   3  -2    0.83    0.37
  -7   3  -2    0.16    0.29
  -7   3  -2    0.49    0.68
  -7   3  -2    0.98    0.41
  -7   3  -2    0.23    0.21
   7  -3   2    0.58    0.25
   7  -3   2    0.41    0.74
   7  -3   2    0.23    0.28
  -8   3  -2    3.47    0.43
  -8   3  -2    3.59    0.50
  -8   3  -2    3.60    0.55
  -8   3  -2    3.21    0.47
  -8   3  -2    4.00    0.98
   8  -3   2    3.33    0.46
   8  -3   2    3.11    0.98
   8  -3   2    3.91    0.52
   8  -3   2    3.65    0.56
  -9   3  -2    2.62    0.39
  -9   3  -2    2.49    0.51
  -9   3  -2    1.41    0.97
  -9   3  -2    2.08    0.56
  -9   3  -2    2.01    0.55
   9  -3   2    2.37    0.32
   9  -3   2    0.72    1.00
   9  -3   2    1.58    0.53
   9  -3   2    2.62    0.55
 -10   3  -2    1.18    0.56
 -10   3  -2    2.11    0.61
 -10   3  -2    1.33    0.40
 -10   3  -2    0.33    0.52
  10  -3   2    0.96    0.41
  10  -3   2    2.04    1.05
  10  -3   2    1.02    0.34
  10  -3   2    1.53    0.57
 -11   3  -2    2.03    0.75
 -11   3  -2    1.76    0.51
 -11   3  -2    1.04    0.45
 -11   3  -2    0.85    0.60
  11  -3   2    1.55    0.60
  11  -3   2    0.74    0.59
  11  -3   2    0.76    0.38
 -12   3  -2    4.36    0.82
 -12   3  -2    4.69    0.81
 -12   3  -2    3.12    0.74
 -12   3  -2    3.24    0.56
  12  -3   2    3.83    0.79
  12  -3   2    4.39    0.74
 -13   3  -2    1.00    0.76
 -13   3  -2   -0.78    0.90
 -13   3  -2    1.47    0.54
 -13   3  -2    0.10    0.48
  13  -3   2    0.85    0.66
  13  -3   2   -0.38    0.68
  13   2  -2    4.29    0.90
  13   2  -2    4.66    1.00
 -13  -2   2    3.45    0.75
 -13  -2   2    3.22    0.90
 -13  -2   2    3.95    0.95
  12   2  -2    0.16    0.50
  12   2  -2    0.48    0.54
 -12  -2   2    0.32    0.69
 -12  -2   2   -0.28    0.65
 -12  -2   2   -1.00    0.68
 -12  -2   2    0.38    0.97
  11   2  -2    0.46    0.51
  11   2  -2    1.52    0.68
 -11  -2   2    0.86    0.64
 -11  -2   2    1.29    0.68
 -11  -2   2    1.25    0.70
 -11  -2   2    0.18    0.50
  10   2  -2    1.86    0.51
  10   2  -2    1.68    0.63
  10   2  -2    1.26    1.06
 -10  -2   2    0.26    0.58
 -10  -2   2    1.56    0.48
 -10  -2   2    1.79    0.61
 -10  -2   2    1.70    0.88
   9   2  -2    0.05    0.39
   9   2  -2    1.33    0.94
   9   2  -2    1.14    0.56
  -9  -2   2    0.97    0.41
  -9  -2   2    0.60    0.50
  -9  -2   2    1.22    0.75
  -9  -2   2    0.84    0.42
  -9  -2   2    1.09    0.99
   8   2  -2    5.78    0.68
   8   2  -2    6.60    0.64
   8   2  -2    7.08    1.10
  -8  -2   2    5.94    0.70
  -8  -2   2    7.41    0.61
  -8  -2   2    5.54    1.13
  -8  -2   2    5.63    0.63
  -8  -2   2    4.77    0.72
   7   2  -2    2.46    0.77
   7   2  -2    2.94    0.53
   7   2  -2    3.26    0.42
  -7  -2   2    2.30    0.40
  -7  -2   2    3.31    0.87
  -7  -2   2    1.39    0.64
  -7  -2   2    2.33    0.52
  -7  -2   2    3.11    0.50
   6   2  -2    6.18    0.50
   6   2  -2    6.18    0.83
   6   2  -2    6.57    0.47
   6   2  -2    6.62    0.65
  -6  -2   2    6.44    0.45
  -6  -2   2    5.17    0.83
  -6  -2   2    6.25    0.91
  -6  -2   2    5.24    0.52
  -6  -2   2    5.47    0.57
   5   2  -2    5.18    0.37
   5   2  -2    6.85    0.92
   5   2  -2    5.76    0.44
   5   2  -2    5.87    0.57
  -5  -2   2    6.01    0.58
  -5  -2   2    5.61    0.38
  -5  -2   2    6.06    0.51
  -5  -2   2    4.60    0.72
  -5  -2   2    5.40    0.62
   4   2  -2   10.88    0.54
   4   2  -2   11.17    0.47
   4   2  -2   10.98    0.49
   4   2  -2    9.93    0.91
   4   2  -2   10.06    0.93
  -4  -2   2   10.19    0.53
  -4  -2   2   10.77    0.62
  -4  -2   2   10.63    0.40
  -4  -2   2   10.99    0.94
  -4  -2   2    9.31    0.81
   3   2  -2    0.70    0.35
   3   2  -2    0.45    0.21
   3   2  -2    0.28    0.38
   3   2  -2    0.33    0.28
  -3  -2   2    0.19    0.40
  -3  -2   2    0.71    0.39
  -3  -2   2    0.48    0.15
  -3  -2   2    0.51    0.36
  -3  -2   2    0.32    0.21
  -3  -2   2    0.17    0.20
   2   2  -2  343.84    5.58
   2   2  -2  363.04    6.16
   2   2  -2  355.96    5.90
   2   2  -2  339.30    5.65
  -2  -2   2  349.34    5.92
  -2  -2   2  369.49    6.19
  -2  -2   2  357.73    5.59
  -2  -2   2  340.25    5.66
  -2  -2   2  347.55    5.86
   1   2  -2    5.54    0.61
   1   2  -2    6.05    0.40
   1   2  -2    6.12    0.34
   1   2  -2    5.31    0.32
  -1  -2   2    5.46    0.24
  -1  -2   2    5.58    0.47
  -1  -2   2    5.89    0.32
  -1  -2   2    5.48    0.35
  -1  -2   2    4.86    0.61
   0   2  -2   14.44    0.51
   0   2  -2   14.43    0.43
   0  -2   2   14.01    0.38
   0  -2   2   13.48    0.76
   0  -2   2   14.05    0.51
   0  -2   2   13.80    0.46
  -1   2  -2   13.65    0.81
  -1   2  -2   13.96    0.46
  -1   2  -2   14.19    0.53
  -1   2  -2   13.59    0.43
   1  -2   2   14.25    0.33
   1  -2   2   14.44    0.83
   1  -2   2   13.96    0.54
   1  -2   2   13.49    0.51
  -2   2  -2  188.97    3.23
  -2   2  -2  194.25    3.74
  -2   2  -2  193.69    3.21
  -2   2  -2  194.67    3.57
  -2   2  -2  189.09    3.10
   2  -2   2  189.59    3.13
   2  -2   2  188.15    3.66
   2  -2   2  181.78    2.94
   2  -2   2  194.93    3.52
   2  -2   2  189.79    3.16
  -3   2  -2   22.44    1.14
  -3   2  -2   24.03    0.48
  -3   2  -2   23.51    0.54
  -3   2  -2   23.05    0.72
  -3   2  -2   20.05    1.05
  -3   2  -2   22.80    0.73
  -3   2  -2   23.43    0.64
   3  -2   2   21.98    1.16
   3  -2   2   23.48    0.71
   3  -2   2   22.96    0.64
   3  -2   2   22.69    1.10
  -4   2  -2   65.39    1.19
  -4   2  -2   65.44    1.43
  -4   2  -2   65.26    1.39
  -4   2  -2   64.28    1.31
  -4   2  -2   63.92    1.44
  -4   2  -2   67.67    2.01
   4  -2   2   65.25    1.28
   4  -2   2   65.80    2.06
   4  -2   2   65.01    1.38
  -5   2  -2    2.44    0.31
  -5   2  -2    2.60    0.39
  -5   2  -2    2.40    0.28
  -5   2  -2    2.83    0.33
  -5   2  -2    2.16    0.63
   5  -2   2    2.67    0.56
   5  -2   2    2.54    0.35
   5  -2   2    2.95    0.37
  -6   2  -2    1.52    0.34
  -6   2  -2    1.12    0.34
  -6   2  -2    1.19    0.63
  -6   2  -2    1.51    0.36
  -6   2  -2    1.05    0.24
   6  -2   2    0.59    0.65
   6  -2   2    1.16    0.36
   6  -2   2    1.55    0.25
  -7   2  -2    1.78    0.31
  -7   2  -2    2.14    0.79
  -7   2  -2    1.41    0.42
  -7   2  -2    1.82    0.41
  -7   2  -2    1.86    0.44
   7  -2   2    1.46    0.42
   7  -2   2    1.23    0.58
   7  -2   2    2.07    0.42
   7  -2   2    2.21    0.27
  -8   2  -2    2.81    0.40
  -8   2  -2    2.27    0.52
  -8   2  -2    3.21    0.54
  -8   2  -2    1.55    0.38
  -8   2  -2    3.07    0.92
   8  -2   2    2.43    0.92
   8  -2   2    3.19    0.52
   8  -2   2    2.68    0.37
   8  -2   2    2.18    0.49
  -9   2  -2    2.85    0.59
  -9   2  -2    1.73    0.97
  -9   2  -2    2.36    0.44
  -9   2  -2    2.81    0.59
  -9   2  -2    2.65    0.58
   9  -2   2    2.48    0.57
   9  -2   2    3.51    1.07
   9  -2   2    2.24    0.42
   9  -2   2    2.89    0.31
 -10   2  -2    4.28    0.72
 -10   2  -2    3.67    0.56
 -10   2  -2    4.23    0.55
 -10   2  -2    5.07    0.75
  10  -2   2    3.63    0.69
  10  -2   2    3.80    0.64
  10  -2   2    5.90    1.22
  10  -2   2    5.37    0.44
 -11   2  -2    0.71    0.58
 -11   2  -2    0.23    0.57
 -11   2  -2    0.07    0.46
 -11   2  -2   -0.41    0.61
  11  -2   2   -1.24    0.48
  11  -2   2   -0.20    0.56
 -12   2  -2    7.44    0.92
 -12   2  -2    9.08    0.93
 -12   2  -2    7.71    1.03
 -12   2  -2    8.39    1.01
  12  -2   2    7.47    0.98
  12  -2   2    7.24    0.93
 -13   2  -2    1.29    0.86
 -13   2  -2   -0.41    0.69
 -13   2  -2   -0.40    0.67
 -13   2  -2    1.06    0.70
  13  -2   2   -0.39    0.68
  13  -2   2    0.71    0.65
  13   1  -2   10.51    1.09
  13   1  -2   13.05    1.38
 -13  -1   2    9.53    1.37
 -13  -1   2   10.92    1.35
 -13  -1   2   10.20    1.12
 -13  -1   2   11.76    1.36
  12   1  -2    1.54    0.62
  12   1  -2   -0.23    0.62
 -12  -1   2    0.28    0.66
 -12  -1   2    2.48    1.05
 -12  -1   2    0.70    0.57
 -12  -1   2    0.25    0.65
  11   1  -2    4.66    0.64
  11   1  -2    4.97    0.75
 -11  -1   2    7.37    0.89
 -11  -1   2    5.47    0.68
 -11  -1   2    4.46    0.78
 -11  -1   2    5.50    1.04
  10   1  -2    1.60    0.31
  10   1  -2    1.56    0.59
  10   1  -2   -0.11    0.67
  10   1  -2    0.98    0.47
 -10  -1   2    1.88    0.63
 -10  -1   2    1.52    0.47
 -10  -1   2   -0.16    0.93
 -10  -1   2    0.66    0.56
 -10  -1   2    1.12    0.77
   9   1  -2    2.27    0.50
   9   1  -2    0.40    0.91
   9   1  -2    2.10    0.37
   9   1  -2    2.31    0.57
  -9  -1   2    1.82    0.52
  -9  -1   2    2.04    0.81
  -9  -1   2    3.10    0.61
  -9  -1   2    3.50    0.51
  -9  -1   2    3.15    0.84
   8   1  -2    1.71    0.85
   8   1  -2    2.00    0.52
   8   1  -2    2.99    0.48
   8   1  -2    2.30    0.35
  -8  -1   2    1.86    0.52
  -8  -1   2    1.73    0.85
  -8  -1   2    1.64    0.41
  -8  -1   2    2.49    0.41
  -8  -1   2    2.55    0.72
   7   1  -2    0.56    0.34
   7   1  -2    0.82    0.41
   7   1  -2    1.64    0.70
   7   1  -2    1.05    0.25
  -7  -1   2    0.35    0.40
  -7  -1   2    0.48    0.40
  -7  -1   2    0.53    0.39
  -7  -1   2    0.29    0.27
  -7  -1   2    0.26    0.63
   6   1  -2    5.78    0.58
   6   1  -2    4.64    0.79
   6   1  -2    5.09    0.39
   6   1  -2    4.66    0.49
  -6  -1   2    4.49    0.79
  -6  -1   2    5.29    0.45
  -6  -1   2    4.61    0.42
  -6  -1   2    5.16    0.49
  -6  -1   2    4.45    0.66
   5   1  -2    1.45    0.45
   5   1  -2    1.00    0.22
   5   1  -2    1.28    0.32
   5   1  -2    1.31    0.29
  -5  -1   2    1.53    0.46
  -5  -1   2    1.30    0.31
  -5  -1   2    1.23    0.52
  -5  -1   2    1.47    0.35
  -5  -1   2    1.41    0.23
   4   1  -2   10.92    0.51
   4   1  -2   10.76    0.93
   4   1  -2   11.64    0.93
   4   1  -2   11.02    0.55
   4   1  -2   10.49    0.45
  -4  -1   2   11.62    0.57
  -4  -1   2   11.01    0.51
  -4  -1   2   10.44    0.90
  -4  -1   2   11.44    0.41
  -4  -1   2   10.30    0.76
   3   1  -2    8.06    0.44
   3   1  -2    7.78    0.71
   3   1  -2    8.39    0.40
   3   1  -2    8.21    0.41
   3   1  -2    7.69    0.78
  -3  -1   2    8.23    0.29
  -3  -1   2    7.86    0.44
  -3  -1   2    7.39    0.70
  -3  -1   2    8.28    0.53
  -3  -1   2    7.58    0.77
  -3  -1   2    8.66    0.49
   2   1  -2    8.95    0.39
   2   1  -2    9.19    0.40
   2   1  -2    8.58    0.69
   2   1  -2    8.34    0.39
   2   1  -2    8.17    0.56
  -2  -1   2    8.09    0.68
  -2  -1   2    8.74    0.57
  -2  -1   2    8.78    0.37
  -2  -1   2    8.10    0.55
  -2  -1   2    8.37    0.42
   1   1  -2   95.81    1.65
   1   1  -2   93.36    1.72
   1   1  -2   92.73    1.99
   1   1  -2   95.43    1.63
   1   1  -2   92.59    1.63
  -1  -1   2   93.85    1.96
  -1  -1   2   94.21    1.71
  -1  -1   2   93.50    1.54
  -1  -1   2   92.94    1.61
  -1  -1   2   91.89    1.71
   0   1  -2   29.39    0.64
   0   1  -2   30.26    0.65
   0  -1   2   28.92    0.58
   0  -1   2   28.64    0.63
   0  -1   2   28.38    0.87
   0  -1   2   30.05    0.68
  -1   1  -2   14.93    0.50
  -1   1  -2   15.98    0.40
  -1   1  -2   14.96    0.39
  -1   1  -2   15.34    0.64
  -1   1  -2   14.86    0.76
  -1   1  -2   15.45    0.42
   1  -1   2   15.52    0.40
   1  -1   2   15.18    0.63
   1  -1   2   15.77    0.76
  -2   1  -2  532.02    8.28
  -2   1  -2  543.99    8.73
  -2   1  -2  521.61    8.29
  -2   1  -2  516.56    8.19
  -2   1  -2  522.62    8.22
  -2   1  -2  528.88    8.74
   2  -1   2  533.41    8.29
   2  -1   2  533.84    8.85
   2  -1   2  527.25    8.35
   2  -1   2  550.26    8.89
  -3   1  -2   15.52    0.98
  -3   1  -2   16.45    0.47
  -3   1  -2   15.83    0.55
  -3   1  -2   16.11    0.94
  -3   1  -2   16.73    0.63
  -3   1  -2   16.51    0.57
   3  -1   2   15.85    0.46
   3  -1   2   16.14    1.01
   3  -1   2   16.81    0.97
   3  -1   2   16.30    0.57
  -4   1  -2    5.32    0.34
  -4   1  -2    5.71    0.49
  -4   1  -2    5.56    0.38
  -4   1  -2    5.58    0.87
  -4   1  -2    5.58    0.46
   4  -1   2    5.87    0.38
   4  -1   2    6.52    0.89
   4  -1   2    6.27    0.30
  -5   1  -2    1.38    0.27
  -5   1  -2    2.09    0.28
  -5   1  -2    1.89    0.30
  -5   1  -2    1.27    0.45
  -5   1  -2    1.61    0.40
   5  -1   2    1.69    0.20
   5  -1   2    1.49    0.26
   5  -1   2    1.68    0.48
   5  -1   2    1.99    0.36
  -6   1  -2    1.27    0.67
  -6   1  -2    0.46    0.27
  -6   1  -2   -0.01    0.33
  -6   1  -2    1.04    0.35
  -6   1  -2    0.79    0.27
   6  -1   2    0.79    0.15
   6  -1   2    0.91    0.32
   6  -1   2    0.86    0.46
   6  -1   2    0.41    0.25
  -7   1  -2    1.76    0.43
  -7   1  -2    1.81    0.61
  -7   1  -2    2.41    0.50
  -7   1  -2    1.91    0.45
  -7   1  -2    1.93    0.37
   7  -1   2    2.65    0.48
   7  -1   2    2.05    0.40
   7  -1   2    2.15    0.26
  -8   1  -2    2.26    0.57
  -8   1  -2    1.82    0.48
  -8   1  -2    1.85    0.88
  -8   1  -2    2.51    0.43
  -8   1  -2    2.43    0.54
   8  -1   2    2.29    0.53
   8  -1   2    2.28    0.46
   8  -1   2    2.43    0.26
   8  -1   2    1.97    0.87
  -9   1  -2   10.96    0.92
  -9   1  -2   10.88    0.94
  -9   1  -2    8.00    1.34
  -9   1  -2   10.35    1.03
  -9   1  -2   10.28    0.78
   9  -1   2   10.02    0.82
   9  -1   2   10.00    0.37
   9  -1   2   10.00    1.38
   9  -1   2   11.05    1.00
 -10   1  -2   18.48    1.02
 -10   1  -2   19.10    1.32
 -10   1  -2   20.04    1.21
 -10   1  -2   18.18    1.21
  10  -1   2   18.03    1.06
  10  -1   2   17.58    1.01
  10  -1   2   21.35    2.07
 -11   1  -2    8.98    0.87
 -11   1  -2    7.29    0.86
 -11   1  -2    6.47    0.84
 -11   1  -2    5.71    0.93
  11  -1   2    5.42    0.68
  11  -1   2    6.20    0.84
 -12   1  -2    1.89    0.62
 -12   1  -2    1.49    0.57
 -12   1  -2    0.81    0.83
 -12   1  -2    2.19    0.72
  12  -1   2    2.15    0.62
  12  -1   2    1.69    0.75
 -13   1  -2    1.88    0.96
 -13   1  -2    0.63    0.73
 -13   1  -2    0.62    0.63
 -13   1  -2    1.37    0.58
  13  -1   2    0.57    0.61
  13  -1   2    1.44    0.80
  13   0  -2   -0.08    0.60
  13   0  -2    1.31    0.73
 -13   0   2    0.68    0.56
 -13   0   2    0.36    0.64
 -13   0   2   -0.25    0.68
 -13   0   2    0.59    0.69
  12   0  -2    6.89    0.86
  12   0  -2    8.32    0.97
  12   0  -2    7.16    0.66
 -12   0   2    9.45    0.96
 -12   0   2    7.75    0.87
 -12   0   2    8.94    1.13
 -12   0   2    6.10    1.14
  11   0  -2    1.72    0.40
  11   0  -2    1.03    0.55
  11   0  -2    2.25    0.62
 -11   0   2    1.44    0.60
 -11   0   2    3.17    0.89
 -11   0   2    1.04    0.51
 -11   0   2    2.17    0.53
  10   0  -2    2.71    0.61
  10   0  -2    2.93    0.47
  10   0  -2    1.93    0.40
  10   0  -2    3.40    1.08
 -10   0   2    3.05    0.53
 -10   0   2    2.57    0.82
 -10   0   2    3.23    0.66
 -10   0   2    3.33    1.12
 -10   0   2    3.59    0.65
   9   0  -2   43.66    1.12
   9   0  -2   41.15    1.41
   9   0  -2   36.69    1.34
   9   0  -2   40.82    2.39
  -9   0   2   43.72    1.47
  -9   0   2   41.99    1.33
  -9   0   2   40.26    1.42
  -9   0   2   45.73    2.61
  -9   0   2   43.51    1.69
   8   0  -2   55.70    1.33
   8   0  -2   56.73    1.53
   8   0  -2   53.15    2.43
   8   0  -2   55.97    1.55
  -8   0   2   55.57    2.56
  -8   0   2   54.10    1.56
  -8   0   2   55.56    1.64
  -8   0   2   56.07    1.46
  -8   0   2   56.28    1.92
   7   0  -2    7.23    0.60
   7   0  -2    7.49    1.20
   7   0  -2    7.42    0.46
   7   0  -2    6.80    0.61
  -7   0   2    5.79    0.86
  -7   0   2    6.41    0.63
  -7   0   2    6.90    0.54
  -7   0   2    8.14    1.26
  -7   0   2    6.98    0.64
   6   0  -2    4.30    0.48
   6   0  -2    4.07    0.48
   6   0  -2    3.29    0.72
   6   0  -2    3.45    0.36
  -6   0   2    3.97    0.50
  -6   0   2    4.94    0.56
  -6   0   2    3.04    0.71
  -6   0   2    3.31    0.41
  -6   0   2    4.00    0.56
   5   0  -2    1.35    0.56
   5   0  -2    0.98    0.28
   5   0  -2    0.94    0.27
   5   0  -2    1.54    0.25
  -5   0   2    1.36    0.31
  -5   0   2    1.34    0.43
  -5   0   2    1.23    0.41
  -5   0   2    1.00    0.25
  -5   0   2    1.20    0.24
   4   0  -2    2.67    0.54
   4   0  -2    2.28    0.31
   4   0  -2    2.31    0.29
   4   0  -2    2.12    0.27
   4   0  -2    2.36    0.55
  -4   0   2    1.91    0.39
  -4   0   2    2.80    0.32
  -4   0   2    2.34    0.25
  -4   0   2    2.68    0.32
  -4   0   2    1.88    0.52
   3   0  -2    8.78    0.37
   3   0  -2    9.16    0.45
   3   0  -2    9.32    0.42
   3   0  -2    8.83    0.68
   3   0  -2    8.72    0.74
  -3   0   2    8.31    0.79
  -3   0   2    8.70    0.78
  -3   0   2    9.18    0.58
  -3   0   2    8.69    0.34
  -3   0   2    9.24    0.39
  -3   0   2    8.82    0.45
   2   0  -2   57.64    1.03
   2   0  -2   56.77    1.43
   2   0  -2   56.40    1.09
   2   0  -2   57.71    1.11
   2   0  -2   57.72    1.45
  -2   0   2   56.27    1.10
  -2   0   2   56.35    1.42
  -2   0   2   56.54    1.09
  -2   0   2   57.44    1.00
  -2   0   2   56.85    1.43
  -2   0   2   55.82    1.24
   1   0  -2  108.40    2.12
   1   0  -2  108.30    1.81
   1   0  -2  108.69    1.83
   1   0  -2  107.53    2.05
  -1   0   2  105.76    1.90
  -1   0   2  107.86    1.79
  -1   0   2  107.63    2.10
  -1   0   2  108.45    2.04
   0   0  -2   15.85    0.40
   0   0  -2   14.93    0.47
   0   0  -2   15.02    0.38
   0   0  -2   15.41    0.40
   0   0  -2   15.36    0.37
   0   0  -2   15.29    0.40
   0   0  -2   15.25    0.59
   0   0  -2   15.59    0.40
   0   0   2   15.23    0.59
   0   0   2   15.03    0.62
  -1   0  -2   15.92    0.45
  -1   0  -2   18.47    0.53
  -1   0  -2   18.25    0.50
  -1   0  -2   18.70    0.45
  -1   0  -2   18.73    0.52
  -1   0  -2   18.36    0.69
  -1   0  -2   18.46    0.54
  -1   0  -2   18.37    0.82
   1   0   2   18.50    0.83
   1   0   2   18.85    0.70
  -2   0  -2  218.38    3.65
  -2   0  -2  220.39    4.17
  -2   0  -2  215.90    3.50
  -2   0  -2  216.22    3.59
  -2   0  -2  212.87    3.60
  -2   0  -2  221.24    3.91
   2   0   2  220.82    3.92
   2   0   2  211.91    3.49
   2   0   2  223.70    4.15
  -3   0  -2   15.44    0.86
  -3   0  -2   15.94    1.06
  -3   0  -2   15.40    0.60
  -3   0  -2   15.94    0.66
  -3   0  -2   16.13    0.57
  -3   0  -2   16.31    0.53
   3   0   2   15.79    0.50
   3   0   2   16.44    1.08
   3   0   2   15.38    0.63
   3   0   2   16.43    0.91
  -4   0  -2    4.87    0.54
  -4   0  -2    6.42    0.93
  -4   0  -2    4.70    0.49
  -4   0  -2    4.48    0.62
  -4   0  -2    4.92    0.40
  -4   0  -2    5.41    0.48
   4   0   2    5.02    0.42
   4   0   2    5.36    0.40
   4   0   2    5.23    0.66
  -5   0  -2    5.55    0.45
  -5   0  -2    4.54    0.78
  -5   0  -2    5.05    0.61
  -5   0  -2    4.92    0.53
  -5   0  -2    5.38    0.53
   5   0   2    5.76    0.88
   5   0   2    5.45    0.45
   5   0   2    4.95    0.49
  -6   0  -2    3.83    0.48
  -6   0  -2    3.39    0.47
  -6   0  -2    3.37    0.44
  -6   0  -2    2.41    0.75
  -6   0  -2    3.42    0.53
   6   0   2    3.89    0.39
   6   0   2    3.42    0.47
   6   0   2    4.58    0.78
  -7   0  -2    0.75    0.38
  -7   0  -2    0.24    0.34
  -7   0  -2    0.36    0.46
  -7   0  -2    0.05    0.27
  -7   0  -2   -0.32    0.67
   7   0   2    0.05    0.41
   7   0   2   -0.89    0.58
   7   0   2   -0.02    0.30
  -8   0  -2    2.84    0.56
  -8   0  -2    2.96    0.49
  -8   0  -2    3.55    0.56
  -8   0  -2    2.92    0.99
  -8   0  -2    3.24    0.67
   8   0   2    3.21    0.91
   8   0   2    2.81    0.58
   8   0   2    3.46    0.47
  -9   0  -2   -0.01    0.48
  -9   0  -2    2.20    1.07
  -9   0  -2    0.02    0.42
  -9   0  -2   -0.06    0.46
  -9   0  -2    0.20    0.57
   9   0   2   -0.92    0.35
   9   0   2   -0.63    0.81
   9   0   2   -0.17    0.49
 -10   0  -2    1.07    0.61
 -10   0  -2    2.49    0.76
 -10   0  -2    2.07    0.54
 -10   0  -2    2.03    0.61
  10   0   2    4.09    1.18
  10   0   2    1.73    0.52
  10   0   2    2.67    0.68
 -11   0  -2   -0.21    0.54
 -11   0  -2    1.15    0.76
 -11   0  -2    0.32    0.54
 -11   0  -2    0.21    0.59
  11   0   2    0.67    0.50
  11   0   2    0.47    0.49
 -12   0  -2    0.51    0.61
 -12   0  -2    0.47    0.70
 -12   0  -2    1.24    0.86
 -12   0  -2    1.21    0.68
  12   0   2    0.08    0.52
  12   0   2    1.87    0.78
 -13   0  -2    0.11    1.01
 -13   0  -2    2.46    0.75
 -13   0  -2    2.95    0.88
 -13   0  -2    2.58    0.80
  13   0   2    2.76    0.71
  13   0   2    2.16    0.69
  14  -1  -2    3.06    0.79
  14  -1  -2    2.75    0.80
 -14   1   2    0.70    0.75
 -14   1   2    3.07    0.88
 -14   1   2    2.28    0.76
 -14   1   2    1.62    1.05
  13  -1  -2    1.65    0.69
  13  -1  -2    0.56    0.65
 -13   1   2   -0.45    0.92
 -13   1   2    0.67    0.70
 -13   1   2    0.21    0.67
 -13   1   2    2.43    0.69
  12  -1  -2    1.11    0.63
  12  -1  -2    0.76    0.58
 -12   1   2    0.02    0.81
 -12   1   2    0.37    0.52
 -12   1   2   -0.65    0.55
 -12   1   2    0.56    0.64
  11  -1  -2    0.09    0.51
  11  -1  -2    1.00    0.55
  11  -1  -2    0.66    0.35
 -11   1   2    0.64    0.55
 -11   1   2    0.62    0.75
 -11   1   2    0.97    0.49
 -11   1   2    1.16    0.46
  10  -1  -2    4.81    0.64
  10  -1  -2    5.48    0.54
  10  -1  -2    5.61    1.19
  10  -1  -2    5.01    0.65
 -10   1   2    4.67    0.69
 -10   1   2    4.58    0.86
 -10   1   2    5.30    0.67
 -10   1   2    5.88    1.29
 -10   1   2    4.99    0.62
   9  -1  -2   24.11    1.09
   9  -1  -2   24.56    1.06
   9  -1  -2   23.19    0.91
   9  -1  -2   23.02    1.94
  -9   1   2   21.50    1.12
  -9   1   2   24.13    2.04
  -9   1   2   24.56    1.40
  -9   1   2   23.12    1.07
  -9   1   2   23.57    1.02
   8  -1  -2   60.26    1.59
   8  -1  -2   58.25    1.51
   8  -1  -2   58.57    1.39
   8  -1  -2   55.86    2.49
  -8   1   2   57.83    1.65
  -8   1   2   56.62    1.85
  -8   1   2   59.52    2.64
  -8   1   2   55.52    1.50
  -8   1   2   57.15    1.54
   7  -1  -2    3.21    0.67
   7  -1  -2    2.79    0.43
   7  -1  -2    3.93    0.49
   7  -1  -2    2.98    0.40
  -7   1   2    3.45    0.41
  -7   1   2    3.05    0.42
  -7   1   2    3.18    0.77
  -7   1   2    3.23    0.48
  -7   1   2    3.01    0.48
   6  -1  -2    3.95    0.42
   6  -1  -2    4.20    0.40
   6  -1  -2    3.27    0.72
   6  -1  -2    3.50    0.38
  -6   1   2    3.96    0.76
  -6   1   2    3.70    0.51
  -6   1   2    3.61    0.44
  -6   1   2    3.68    0.38
  -6   1   2    4.81    0.46
   5  -1  -2    2.68    0.30
   5  -1  -2    2.69    0.36
   5  -1  -2    2.00    0.60
   5  -1  -2    2.87    0.34
  -5   1   2    2.80    0.33
  -5   1   2    2.51    0.37
  -5   1   2    2.99    0.45
  -5   1   2    2.71    0.37
  -5   1   2    2.81    0.64
   4  -1  -2   56.34    1.23
   4  -1  -2   53.07    1.15
   4  -1  -2   55.27    1.09
   4  -1  -2   55.96    1.82
   4  -1  -2   55.61    1.78
  -4   1   2   54.18    1.34
  -4   1   2   48.82    1.92
  -4   1   2   54.39    1.22
  -4   1   2   54.24    1.16
  -4   1   2   55.54    1.82
  -4   1   2   53.80    1.13
   3  -1  -2    8.18    0.42
   3  -1  -2    7.73    0.66
   3  -1  -2    8.02    0.44
   3  -1  -2    8.17    0.29
   3  -1  -2    6.79    0.75
  -3   1   2    8.86    0.80
  -3   1   2    7.88    0.53
  -3   1   2    7.53    0.78
  -3   1   2    7.74    0.41
  -3   1   2    7.96    0.38
  -3   1   2    7.95    0.45
   2  -1  -2    8.69    0.39
   2  -1  -2    9.22    0.66
   2  -1  -2    9.08    0.41
   2  -1  -2    9.16    0.72
  -2   1   2    9.45    0.67
  -2   1   2    9.06    0.43
  -2   1   2    8.38    0.72
  -2   1   2    8.66    0.41
  -2   1   2    9.16    0.33
   1  -1  -2   89.10    1.54
   1  -1  -2   88.20    1.73
   1  -1  -2   88.37    1.54
   1  -1  -2   86.36    1.91
   1  -1  -2   89.05    1.49
   1  -1  -2   86.80    1.66
  -1   1   2   87.59    1.72
  -1   1   2   88.07    1.52
  -1   1   2   87.41    1.91
   0  -1  -2   24.66    0.67
   0  -1  -2   24.58    0.57
   0  -1  -2   24.26    0.53
   0  -1  -2   24.16    0.60
   0  -1  -2   24.57    0.61
   0  -1  -2   24.25    0.60
   0   1   2   24.59    0.62
   0   1   2   24.47    0.55
   0   1   2   24.31    0.87
  -1  -1  -2    6.78    0.34
  -1  -1  -2    7.42    0.38
  -1  -1  -2    6.59    0.41
  -1  -1  -2    7.48    0.40
  -1  -1  -2    6.98    0.70
  -1  -1  -2    6.96    0.48
   1   1   2    7.10    0.40
   1   1   2    6.11    0.40
   1   1   2    7.39    0.60
  -2  -1  -2  137.08    2.42
  -2  -1  -2  136.38    2.42
  -2  -1  -2  135.81    3.04
  -2  -1  -2  137.29    2.38
  -2  -1  -2  139.17    2.58
  -2  -1  -2  136.44    2.57
   2   1   2  138.11    2.61
   2   1   2  137.23    2.46
   2   1   2  137.40    2.24
   2   1   2  141.13    3.07
  -3  -1  -2   11.96    0.70
  -3  -1  -2   13.50    0.59
  -3  -1  -2   12.44    0.75
  -3  -1  -2   12.47    1.06
  -3  -1  -2   13.04    0.56
  -3  -1  -2   13.90    0.55
   3   1   2   12.33    0.62
   3   1   2   13.12    0.41
   3   1   2   13.52    0.79
  -4  -1  -2   21.05    0.93
  -4  -1  -2   18.69    1.01
  -4  -1  -2   19.44    1.19
  -4  -1  -2   20.11    0.78
  -4  -1  -2   19.56    0.73
  -4  -1  -2   19.21    0.75
   4   1   2   20.13    1.05
   4   1   2   19.48    0.57
   4   1   2   19.26    0.74
  -5  -1  -2   25.37    1.09
  -5  -1  -2   24.58    0.90
  -5  -1  -2   24.27    1.58
  -5  -1  -2   25.18    0.94
  -5  -1  -2   24.29    0.86
   5   1   2   26.02    0.73
   5   1   2   25.12    1.28
   5   1   2   25.28    0.99
  -6  -1  -2   32.87    1.81
  -6  -1  -2   32.12    1.05
  -6  -1  -2   29.70    1.12
  -6  -1  -2   32.11    1.10
  -6  -1  -2   31.15    1.30
   6   1   2   30.77    0.89
   6   1   2   32.27    1.58
   6   1   2   33.88    1.20
  -7  -1  -2    0.28    0.39
  -7  -1  -2   -0.40    0.72
  -7  -1  -2    0.75    0.44
  -7  -1  -2    0.70    0.42
  -7  -1  -2    0.81    0.55
   7   1   2    0.04    0.28
   7   1   2   -0.17    0.42
   7   1   2   -0.09    0.59
  -8  -1  -2    1.90    1.05
  -8  -1  -2    1.68    0.50
  -8  -1  -2    2.28    0.44
  -8  -1  -2    2.31    0.54
  -8  -1  -2    2.07    0.56
   8   1   2    2.21    0.40
   8   1   2    1.98    0.81
   8   1   2    2.11    0.57
  -9  -1  -2    0.27    0.48
  -9  -1  -2    0.62    0.40
  -9  -1  -2    0.21    0.47
  -9  -1  -2   -0.32    0.59
   9   1   2    0.94    0.40
   9   1   2    0.44    0.89
   9   1   2    0.02    0.55
 -10  -1  -2    3.38    0.85
 -10  -1  -2    1.72    0.65
 -10  -1  -2    1.82    0.57
 -10  -1  -2    3.20    0.65
  10   1   2    2.47    0.51
  10   1   2    1.92    0.71
  10   1   2    0.88    1.05
 -11  -1  -2    0.00    0.77
 -11  -1  -2    0.79    0.65
 -11  -1  -2   -0.25    0.39
 -11  -1  -2    0.65    0.61
  11   1   2    0.34    0.71
  11   1   2   -0.80    0.45
 -12  -1  -2   -0.40    0.61
 -12  -1  -2   -0.19    0.67
 -12  -1  -2   -0.22    0.68
 -12  -1  -2    1.21    0.93
  12   1   2   -0.29    0.67
  12   1   2   -0.57    0.75
  14  -2  -2    1.30    0.84
  14  -2  -2   -0.24    0.70
 -14   2   2   -0.94    0.64
 -14   2   2   -0.72    0.98
 -14   2   2   -0.14    0.51
 -14   2   2    0.30    0.70
  13  -2  -2    4.43    0.61
  13  -2  -2    3.63    0.65
  13  -2  -2    3.64    0.74
 -13   2   2    3.63    0.74
 -13   2   2    3.73    0.83
 -13   2   2    3.92    0.76
 -13   2   2    4.38    1.04
  12  -2  -2    4.83    0.72
  12  -2  -2    4.39    0.70
  12  -2  -2    5.32    0.63
 -12   2   2    4.69    0.73
 -12   2   2    4.89    0.98
 -12   2   2    5.94    0.74
 -12   2   2    5.72    0.86
  11  -2  -2    0.65    0.50
  11  -2  -2    0.05    0.50
  11  -2  -2    0.40    0.46
 -11   2   2   -0.38    0.47
 -11   2   2    1.06    0.51
 -11   2   2    0.40    0.41
 -11   2   2    0.98    0.53
  10  -2  -2   13.55    0.98
  10  -2  -2   15.92    0.81
  10  -2  -2   16.53    0.95
  10  -2  -2   16.78    1.89
 -10   2   2   16.10    1.66
 -10   2   2   13.95    1.22
 -10   2   2   15.08    0.97
 -10   2   2   15.49    0.96
 -10   2   2   13.07    1.00
   9  -2  -2    0.07    0.36
   9  -2  -2    0.81    0.90
   9  -2  -2    0.42    0.34
   9  -2  -2    0.39    0.32
  -9   2   2    0.64    0.64
  -9   2   2    1.07    0.56
  -9   2   2    0.18    0.42
  -9   2   2    0.75    0.51
  -9   2   2    0.24    0.42
   8  -2  -2    8.75    1.35
   8  -2  -2    8.45    0.60
   8  -2  -2    6.92    0.59
   8  -2  -2    7.44    0.56
  -8   2   2    8.47    0.66
  -8   2   2    8.53    0.71
  -8   2   2    7.49    0.87
  -8   2   2    9.02    0.67
  -8   2   2    8.37    1.19
   7  -2  -2    5.67    0.49
   7  -2  -2    6.09    0.53
   7  -2  -2    6.25    0.50
   7  -2  -2    4.25    0.85
  -7   2   2    4.49    0.52
  -7   2   2    4.61    0.54
  -7   2   2    5.19    0.71
  -7   2   2    5.64    0.63
  -7   2   2    6.03    0.94
   6  -2  -2   18.38    0.69
   6  -2  -2   18.67    0.61
   6  -2  -2   17.91    0.70
   6  -2  -2   16.30    1.29
  -6   2   2   16.80    0.77
  -6   2   2   16.32    0.70
  -6   2   2   18.18    1.37
  -6   2   2   17.34    0.88
  -6   2   2   17.03    0.68
   5  -2  -2    6.65    0.97
   5  -2  -2    6.74    0.34
   5  -2  -2    6.52    0.47
   5  -2  -2    6.69    0.52
  -5   2   2    5.66    0.78
  -5   2   2    6.76    0.58
  -5   2   2    6.41    0.44
  -5   2   2    6.99    0.49
  -5   2   2    5.77    0.44
   4  -2  -2   51.04    1.15
   4  -2  -2   53.53    1.68
   4  -2  -2   51.75    1.17
   4  -2  -2   52.67    0.97
  -4   2   2   50.42    1.11
  -4   2   2   51.68    1.25
  -4   2   2   51.82    1.12
  -4   2   2   51.29    1.78
  -4   2   2   51.10    1.19
  -4   2   2   49.93    1.96
   3  -2  -2   58.18    1.70
   3  -2  -2   67.10    1.88
   3  -2  -2   65.83    1.32
   3  -2  -2   66.23    1.28
  -3   2   2   65.71    1.45
  -3   2   2   66.79    1.91
  -3   2   2   68.21    1.80
  -3   2   2   67.19    1.34
  -3   2   2   65.49    1.35
   2  -2  -2    2.10    0.23
   2  -2  -2    2.23    0.24
   2  -2  -2    1.89    0.25
   2  -2  -2    2.01    0.26
   2  -2  -2    1.84    0.36
   2  -2  -2    1.62    0.36
  -2   2   2    1.70    0.26
  -2   2   2    1.95    0.31
  -2   2   2    1.71    0.36
  -2   2   2    1.79    0.25
   1  -2  -2   41.03    0.89
   1  -2  -2   41.79    1.33
   1  -2  -2   41.87    0.95
   1  -2  -2   41.35    0.89
   1  -2  -2   40.72    1.02
   1  -2  -2   42.35    0.78
  -1   2   2   41.58    1.26
  -1   2   2   41.78    0.91
  -1   2   2   41.60    0.77
  -1   2   2   41.35    0.98
   0  -2  -2  113.09    1.90
   0  -2  -2  111.89    2.15
   0  -2  -2  111.08    1.97
   0  -2  -2  111.10    1.98
   0   2   2  106.57    1.77
   0   2   2  110.86    2.45
   0   2   2  112.63    1.90
  -1  -2  -2   64.28    1.46
  -1  -2  -2   65.69    1.18
  -1  -2  -2   67.86    1.88
  -1  -2  -2   64.42    1.33
  -1  -2  -2   65.10    1.33
  -1  -2  -2   65.45    1.33
  -1  -2  -2   66.57    1.15
   1   2   2   65.98    1.19
   1   2   2   66.15    1.86
   1   2   2   66.02    1.33
  -2  -2  -2    2.11    0.26
  -2  -2  -2    1.91    0.52
  -2  -2  -2    2.49    0.30
  -2  -2  -2    2.12    0.29
  -2  -2  -2    2.14    0.35
  -2  -2  -2    2.12    0.31
   2   2   2    2.05    0.33
   2   2   2    2.33    0.30
   2   2   2    2.09    0.56
  -3  -2  -2   24.68    0.76
  -3  -2  -2   24.90    0.80
  -3  -2  -2   23.63    0.77
  -3  -2  -2   24.01    0.90
  -3  -2  -2   24.87    1.02
  -3  -2  -2   26.06    1.39
   3   2   2   25.68    0.56
   3   2   2   25.33    0.82
   3   2   2   26.47    0.95
  -4  -2  -2    1.35    0.42
  -4  -2  -2    1.02    0.44
  -4  -2  -2    1.15    0.33
  -4  -2  -2    1.37    0.34
  -4  -2  -2    1.76    0.35
  -4  -2  -2    1.54    0.60
   4   2   2    1.24    0.47
   4   2   2    1.38    0.38
   4   2   2    1.64    0.19
  -5  -2  -2   -0.15    0.30
  -5  -2  -2    1.49    0.69
  -5  -2  -2    0.74    0.37
  -5  -2  -2    0.19    0.33
  -5  -2  -2   -0.15    0.32
   5   2   2    0.41    0.22
   5   2   2    0.65    0.30
   5   2   2   -0.11    0.41
  -6  -2  -2    2.66    0.63
  -6  -2  -2    2.06    0.44
  -6  -2  -2    1.64    0.46
  -6  -2  -2    1.88    0.45
  -6  -2  -2    2.68    0.70
   6   2   2    2.08    0.29
   6   2   2    2.87    0.63
   6   2   2    2.11    0.41
  -7  -2  -2    6.98    0.75
  -7  -2  -2    7.32    0.78
  -7  -2  -2    6.37    0.84
  -7  -2  -2    6.82    0.81
  -7  -2  -2    7.63    1.25
   7   2   2    7.53    0.52
   7   2   2    5.45    0.70
   7   2   2    7.34    1.10
  -8  -2  -2    6.69    1.13
  -8  -2  -2    9.18    1.13
  -8  -2  -2    7.51    0.71
  -8  -2  -2    8.64    0.94
  -8  -2  -2    7.90    0.83
   8   2   2    7.53    0.98
   8   2   2    7.96    0.59
   8   2   2   10.25    1.38
  -9  -2  -2   -0.17    0.35
  -9  -2  -2    0.44    0.42
  -9  -2  -2    0.00    0.49
  -9  -2  -2    0.89    0.71
   9   2   2    0.10    0.42
   9   2   2    1.33    0.92
   9   2   2    0.47    0.37
 -10  -2  -2    1.59    0.85
 -10  -2  -2    1.41    0.66
 -10  -2  -2    0.46    0.56
 -10  -2  -2    0.53    0.56
  10   2   2    0.35    0.41
  10   2   2    1.37    1.07
  10   2   2    0.72    0.51
 -11  -2  -2    0.06    0.62
 -11  -2  -2   -0.66    0.88
 -11  -2  -2    0.66    0.67
 -11  -2  -2    0.47    0.63
  11   2   2   -0.82    0.56
  11   2   2   -1.53    0.66
 -12  -2  -2    0.11    0.48
 -12  -2  -2    1.47    1.05
 -12  -2  -2    0.72    0.55
 -12  -2  -2   -0.28    0.68
  12   2   2    0.49    0.65
  12   2   2    0.69    0.83
  14  -3  -2   10.25    1.25
  14  -3  -2    8.34    1.10
 -14   3   2    8.49    1.29
 -14   3   2   11.07    1.23
 -14   3   2    7.06    1.07
 -14   3   2    7.04    0.88
  13  -3  -2    3.24    0.68
  13  -3  -2    2.69    0.72
  13  -3  -2    1.13    0.61
 -13   3   2    2.75    0.71
 -13   3   2    3.85    0.70
 -13   3   2    2.35    0.76
 -13   3   2    2.80    0.96
  12  -3  -2    0.00    0.48
  12  -3  -2   -0.10    0.56
  12  -3  -2   -0.04    0.40
 -12   3   2    0.12    0.44
 -12   3   2   -0.04    0.50
 -12   3   2    0.06    0.53
 -12   3   2    0.50    0.73
  11  -3  -2    1.38    0.56
  11  -3  -2    0.21    0.39
  11  -3  -2    0.62    0.47
 -11   3   2    0.09    0.50
 -11   3   2    0.86    0.57
 -11   3   2    1.07    0.51
 -11   3   2    1.28    0.69
  10  -3  -2   18.19    1.88
  10  -3  -2   14.17    1.01
  10  -3  -2   14.61    0.85
  10  -3  -2   13.39    0.82
 -10   3   2   12.93    1.13
 -10   3   2   13.94    0.85
 -10   3   2   14.61    0.89
 -10   3   2   13.32    1.07
 -10   3   2   12.96    1.88
   9  -3  -2    8.54    0.67
   9  -3  -2    9.97    1.53
   9  -3  -2    8.53    0.68
   9  -3  -2    8.51    0.72
  -9   3   2    8.71    0.73
  -9   3   2    9.75    0.99
  -9   3   2    8.02    1.25
  -9   3   2    9.09    0.84
  -9   3   2    9.07    0.73
   8  -3  -2   11.18    0.68
   8  -3  -2   11.57    1.43
   8  -3  -2   11.14    0.68
   8  -3  -2   11.76    0.81
  -8   3   2   12.65    1.29
  -8   3   2   11.50    0.84
  -8   3   2   12.20    0.78
  -8   3   2   11.18    0.90
  -8   3   2   11.64    0.71
   7  -3  -2    4.57    0.51
   7  -3  -2    4.80    0.41
   7  -3  -2    4.86    0.89
   7  -3  -2    4.61    0.60
  -7   3   2    4.92    0.62
  -7   3   2    4.12    0.54
  -7   3   2    5.64    0.58
  -7   3   2    4.35    0.86
  -7   3   2    4.93    0.49
   6  -3  -2    0.45    0.33
   6  -3  -2    0.40    0.21
   6  -3  -2    0.93    0.23
   6  -3  -2   -0.13    0.56
  -6   3   2    0.37    0.42
  -6   3   2    0.14    0.31
  -6   3   2    0.44    0.24
  -6   3   2    1.19    0.32
  -6   3   2    0.15    0.31
   5  -3  -2    1.15    0.17
   5  -3  -2    1.28    0.31
   5  -3  -2    1.36    0.58
   5  -3  -2    1.60    0.35
  -5   3   2    0.96    0.30
  -5   3   2    1.08    0.45
  -5   3   2    1.12    0.31
  -5   3   2    1.38    0.34
  -5   3   2    1.03    0.25
   4  -3  -2  123.12    2.29
   4  -3  -2  124.80    2.87
   4  -3  -2  123.09    2.31
  -4   3   2  123.11    2.31
  -4   3   2  124.88    2.42
  -4   3   2  122.08    2.32
  -4   3   2  124.88    3.07
   3  -3  -2   45.81    1.00
   3  -3  -2   45.45    1.03
   3  -3  -2   45.46    1.09
   3  -3  -2   47.03    1.63
  -3   3   2   45.92    1.06
  -3   3   2   47.52    1.45
  -3   3   2   47.01    1.64
  -3   3   2   44.81    1.06
   2  -3  -2   26.67    1.20
   2  -3  -2   27.52    0.93
   2  -3  -2   26.48    0.85
   2  -3  -2   27.35    0.77
   2  -3  -2   26.81    0.66
   2  -3  -2   26.37    0.70
  -2   3   2   26.11    1.11
  -2   3   2   26.85    0.74
  -2   3   2   27.08    0.78
  -2   3   2   26.85    0.93
  -2   3   2   27.69    0.57
   1  -3  -2  106.82    2.12
   1  -3  -2  104.96    1.92
   1  -3  -2  104.90    1.94
   1  -3  -2  108.01    1.77
   1  -3  -2  104.79    1.93
   1  -3  -2  106.97    1.93
  -1   3   2  104.61    1.83
  -1   3   2  109.86    2.52
  -1   3   2  103.34    1.92
  -1   3   2  104.16    1.95
   0  -3  -2  105.66    1.85
   0  -3  -2  104.39    1.93
   0  -3  -2  102.88    2.13
   0  -3  -2  102.46    1.93
   0   3   2  103.31    1.93
   0   3   2  103.78    2.50
   0   3   2  101.56    1.87
  -1  -3  -2    9.92    0.52
  -1  -3  -2   10.53    0.55
  -1  -3  -2   10.46    0.70
  -1  -3  -2    9.50    0.92
  -1  -3  -2   10.62    0.39
   1   3   2    9.67    0.78
   1   3   2   10.26    0.54
  -2  -3  -2    0.58    0.40
  -2  -3  -2    0.83    0.17
  -2  -3  -2    0.63    0.20
  -2  -3  -2    0.61    0.29
  -2  -3  -2    0.19    0.25
  -2  -3  -2    0.61    0.49
  -2  -3  -2    0.57    0.28
   2   3   2    0.75    0.24
   2   3   2    0.52    0.19
  -3  -3  -2   13.24    0.64
  -3  -3  -2   14.32    0.69
  -3  -3  -2   13.12    0.69
  -3  -3  -2   14.10    0.68
  -3  -3  -2   12.76    1.15
  -3  -3  -2   12.69    0.89
  -3  -3  -2   14.47    0.36
   3   3   2   14.06    0.34
   3   3   2   13.96    0.74
   3   3   2   14.70    0.72
  -4  -3  -2    3.80    0.46
  -4  -3  -2    3.39    0.76
  -4  -3  -2    3.18    0.41
  -4  -3  -2    2.62    0.42
  -4  -3  -2    3.20    0.49
  -4  -3  -2    3.39    0.47
   4   3   2    2.62    0.46
   4   3   2    2.88    0.25
   4   3   2    2.73    0.49
  -5  -3  -2    0.97    0.69
  -5  -3  -2    0.33    0.53
  -5  -3  -2    2.14    0.41
  -5  -3  -2    1.59    0.43
  -5  -3  -2    1.58    0.41
   5   3   2    2.23    0.50
   5   3   2    1.99    0.23
   5   3   2    1.65    0.48
  -6  -3  -2    2.34    0.54
  -6  -3  -2    2.61    0.47
  -6  -3  -2    0.66    0.85
  -6  -3  -2    2.65    0.52
  -6  -3  -2    1.76    0.39
   6   3   2    2.89    0.48
   6   3   2    3.41    0.39
   6   3   2    1.75    0.58
  -7  -3  -2    0.80    0.48
  -7  -3  -2   -0.67    0.87
  -7  -3  -2    0.58    0.62
  -7  -3  -2   -0.11    0.41
  -7  -3  -2    0.18    0.34
   7   3   2    2.11    0.70
   7   3   2    0.66    0.29
   7   3   2    1.03    0.56
  -8  -3  -2    1.67    0.56
  -8  -3  -2    0.52    0.48
  -8  -3  -2   -0.70    0.47
  -8  -3  -2    0.86    0.70
  -8  -3  -2   -0.87    0.90
   8   3   2    0.04    0.32
   8   3   2   -0.18    0.71
   8   3   2    1.35    0.65
  -9  -3  -2    0.63    0.53
  -9  -3  -2    0.02    0.38
  -9  -3  -2   -0.61    0.49
  -9  -3  -2    0.38    0.54
   9   3   2   -0.12    0.39
   9   3   2    0.65    0.93
   9   3   2    0.17    0.62
 -10  -3  -2    2.13    0.72
 -10  -3  -2    2.30    0.97
 -10  -3  -2    3.13    0.67
 -10  -3  -2    2.22    0.69
  10   3   2    3.24    0.56
  10   3   2    3.32    1.17
  10   3   2    2.47    0.82
 -11  -3  -2   -0.05    0.68
 -11  -3  -2    0.84    1.01
 -11  -3  -2    0.09    0.63
 -11  -3  -2    0.93    0.55
  11   3   2    1.26    0.85
  11   3   2    0.90    0.53
  14  -4  -2   -0.73    0.71
  14  -4  -2    0.49    0.48
  14  -4  -2    0.21    0.66
 -14   4   2   -1.40    0.64
 -14   4   2   -0.48    0.89
 -14   4   2   -1.18    0.57
 -14   4   2   -1.44    0.67
  13  -4  -2    2.65    0.68
  13  -4  -2    2.78    0.74
  13  -4  -2    3.97    0.63
 -13   4   2    3.84    0.66
 -13   4   2    2.96    0.79
 -13   4   2    3.35    0.90
 -13   4   2    2.58    0.71
  12  -4  -2    0.37    0.59
  12  -4  -2    1.10    0.49
  12  -4  -2    0.91    0.49
 -12   4   2    1.38    0.47
 -12   4   2    1.22    0.63
 -12   4   2    1.22    0.74
 -12   4   2    0.60    0.54
  11  -4  -2    2.88    0.51
  11  -4  -2    2.66    0.66
  11  -4  -2    2.89    0.52
 -11   4   2    3.27    0.71
 -11   4   2    2.19    0.62
 -11   4   2    2.73    0.54
 -11   4   2    3.42    0.73
  10  -4  -2    1.55    0.40
  10  -4  -2    0.97    0.97
  10  -4  -2    1.15    0.43
  10  -4  -2    1.96    0.59
 -10   4   2    1.95    0.56
 -10   4   2    1.80    0.59
 -10   4   2    1.08    0.43
 -10   4   2    1.64    0.59
 -10   4   2   -0.03    0.98
   9  -4  -2    8.81    1.31
   9  -4  -2    8.39    0.68
   9  -4  -2    8.37    0.85
   9  -4  -2    8.09    0.70
  -9   4   2    8.78    0.71
  -9   4   2   12.21    1.66
  -9   4   2    9.02    0.69
  -9   4   2    8.44    0.83
  -9   4   2    7.88    0.90
   8  -4  -2    5.02    0.52
   8  -4  -2    5.12    0.55
   8  -4  -2    5.45    0.91
   8  -4  -2    5.76    0.61
  -8   4   2    3.80    0.78
  -8   4   2    5.22    0.55
  -8   4   2    5.09    0.74
  -8   4   2    5.42    0.67
  -8   4   2    4.67    0.58
   7  -4  -2    7.04    0.46
   7  -4  -2    5.42    0.93
   7  -4  -2    6.40    0.67
   7  -4  -2    5.84    0.59
  -7   4   2    5.62    0.88
  -7   4   2    6.86    0.66
  -7   4   2    6.86    0.63
  -7   4   2    6.56    0.50
  -7   4   2    6.46    0.67
   6  -4  -2   10.58    0.69
   6  -4  -2    8.76    1.13
   6  -4  -2    9.70    0.63
  -6   4   2   11.31    0.66
  -6   4   2   10.56    1.24
  -6   4   2    9.56    0.66
  -6   4   2   10.29    0.66
  -6   4   2   10.11    0.53
   5  -4  -2    0.70    0.32
   5  -4  -2    0.62    0.31
   5  -4  -2    0.55    0.52
  -5   4   2    0.19    0.53
  -5   4   2    0.16    0.27
  -5   4   2    0.17    0.28
  -5   4   2    0.36    0.16
  -5   4   2    0.53    0.31
  -5   4   2    0.46    0.21
   4  -4  -2   26.60    0.82
   4  -4  -2   25.32    0.86
   4  -4  -2   26.10    1.26
  -4   4   2   26.66    0.88
  -4   4   2   26.90    0.61
  -4   4   2   26.31    0.83
  -4   4   2   27.48    1.44
   3  -4  -2    0.19    0.29
   3  -4  -2    0.20    0.21
   3  -4  -2    0.47    0.25
   3  -4  -2    0.32    0.39
   3  -4  -2    0.14    0.28
  -3   4   2    0.28    0.28
  -3   4   2    0.38    0.12
  -3   4   2    0.79    0.41
  -3   4   2    0.47    0.25
  -3   4   2    0.71    0.47
   2  -4  -2   42.77    1.01
   2  -4  -2   43.69    1.08
   2  -4  -2   40.71    1.62
   2  -4  -2   43.60    0.92
   2  -4  -2   43.41    1.18
   2  -4  -2   43.21    1.21
  -2   4   2   42.12    1.20
  -2   4   2   43.79    1.10
  -2   4   2   44.85    1.60
  -2   4   2   44.27    0.91
   1  -4  -2   94.22    1.80
   1  -4  -2   94.46    1.83
   1  -4  -2   95.36    2.03
   1  -4  -2   94.46    1.83
   1  -4  -2   94.09    1.83
   1  -4  -2   96.63    1.63
  -1   4   2   93.41    1.73
  -1   4   2   92.90    1.85
  -1   4   2   92.80    1.78
  -1   4   2   93.53    2.40
   0  -4  -2   39.18    0.94
   0  -4  -2   39.89    1.02
   0  -4  -2   37.82    1.21
   0  -4  -2   37.86    0.99
   0   4   2   38.18    0.98
   0   4   2   38.22    0.97
  -1  -4  -2    6.57    0.50
  -1  -4  -2    6.60    0.56
  -1  -4  -2    7.08    0.39
  -1  -4  -2    7.05    0.54
   1   4   2    6.31    0.53
  -2  -4  -2   22.11    0.81
  -2  -4  -2   20.45    0.57
  -2  -4  -2   20.94    0.61
  -2  -4  -2   21.80    1.33
  -2  -4  -2   20.69    0.76
  -2  -4  -2   20.99    1.03
   2   4   2   21.11    0.60
   2   4   2   22.05    0.80
  -3  -4  -2    3.93    0.52
  -3  -4  -2    4.09    0.32
  -3  -4  -2    4.09    0.63
  -3  -4  -2    3.14    0.73
  -3  -4  -2    4.71    0.51
  -3  -4  -2    3.54    0.39
  -3  -4  -2    3.96    0.46
   3   4   2    4.40    0.49
   3   4   2    3.98    0.46
  -4  -4  -2    4.20    0.55
  -4  -4  -2    4.42    0.52
  -4  -4  -2    4.29    0.25
  -4  -4  -2    5.29    0.65
  -4  -4  -2    4.60    0.68
  -4  -4  -2    4.28    0.84
  -4  -4  -2    3.92    0.68
   4   4   2    4.71    0.59
   4   4   2    4.25    0.23
   4   4   2    2.88    0.42
  -5  -4  -2   14.68    1.57
  -5  -4  -2   13.20    0.90
  -5  -4  -2   13.44    1.17
  -5  -4  -2   12.67    0.80
  -5  -4  -2   13.15    0.87
   5   4   2   13.81    1.03
   5   4   2   13.75    0.45
   5   4   2   12.95    0.96
  -6  -4  -2    8.67    1.30
  -6  -4  -2    8.60    1.13
  -6  -4  -2    7.39    0.86
  -6  -4  -2    7.88    0.83
  -6  -4  -2    8.03    0.76
   6   4   2    8.05    0.95
   6   4   2    8.17    0.93
   6   4   2    7.78    0.40
  -7  -4  -2    4.25    0.89
  -7  -4  -2    2.57    0.55
  -7  -4  -2    1.51    0.77
  -7  -4  -2    2.70    0.49
  -7  -4  -2    2.80    0.62
   7   4   2    3.02    0.71
   7   4   2    2.93    0.34
   7   4   2    3.66    0.72
  -8  -4  -2   -0.24    0.52
  -8  -4  -2    0.75    0.51
  -8  -4  -2    0.32    0.79
  -8  -4  -2   -0.38    0.38
   8   4   2   -0.26    0.62
   8   4   2    0.89    0.91
   8   4   2   -0.31    0.30
  -9  -4  -2    3.45    0.76
  -9  -4  -2    2.96    0.57
  -9  -4  -2    1.97    0.98
  -9  -4  -2    3.75    0.67
   9   4   2    2.81    0.43
   9   4   2    3.38    0.82
   9   4   2    1.93    1.02
 -10  -4  -2    0.56    0.60
 -10  -4  -2    0.25    0.64
 -10  -4  -2   -2.36    0.95
 -10  -4  -2    0.15    0.65
  10   4   2    0.91    0.51
  10   4   2    0.55    0.74
  10   4   2   -0.98    1.10
 -11  -4  -2    1.49    0.71
 -11  -4  -2   -0.35    0.72
 -11  -4  -2    0.83    0.58
  11   4   2    1.00    0.82
  14  -5  -2    1.49    0.78
  14  -5  -2    1.74    0.63
  14  -5  -2    2.74    0.62
 -14   5   2   -0.04    0.87
 -14   5   2    1.36    0.79
 -14   5   2    3.00    0.81
 -14   5   2    2.80    0.66
  13  -5  -2   -0.57    0.48
  13  -5  -2    1.49    0.70
  13  -5  -2   -0.01    0.50
 -13   5   2    1.08    0.56
 -13   5   2    0.04    0.47
 -13   5   2    0.16    0.46
  12  -5  -2    4.92    0.76
  12  -5  -2    5.58    0.84
  12  -5  -2    4.70    0.59
 -12   5   2    4.65    0.83
 -12   5   2    5.21    0.67
 -12   5   2    4.24    0.66
 -12   5   2    4.34    0.77
  11  -5  -2    1.68    0.50
  11  -5  -2    1.52    0.50
  11  -5  -2    1.69    0.61
 -11   5   2    1.92    0.64
 -11   5   2    1.39    0.48
 -11   5   2    2.12    0.63
 -11   5   2    0.26    0.41
  10  -5  -2   13.65    0.93
  10  -5  -2   14.86    1.55
  10  -5  -2   16.10    0.78
  10  -5  -2   16.31    0.96
 -10   5   2   14.48    1.06
 -10   5   2   15.39    0.93
 -10   5   2   15.85    1.65
 -10   5   2   16.24    1.13
 -10   5   2   15.49    1.05
   9  -5  -2    0.94    0.44
   9  -5  -2   -0.43    0.84
   9  -5  -2    0.43    0.49
   9  -5  -2    0.68    0.28
  -9   5   2    1.29    0.51
  -9   5   2    1.03    0.51
  -9   5   2    1.15    0.95
  -9   5   2    0.74    0.35
  -9   5   2    0.65    0.47
   8  -5  -2   16.47    0.96
   8  -5  -2   17.28    0.91
   8  -5  -2   17.81    0.71
   8  -5  -2   16.53    1.65
  -8   5   2   16.84    0.94
  -8   5   2   17.18    0.94
  -8   5   2   17.05    0.95
  -8   5   2   14.10    1.45
  -8   5   2   16.44    0.73
   7  -5  -2    5.18    0.68
   7  -5  -2    5.14    0.94
   7  -5  -2    4.46    0.61
  -7   5   2    3.96    0.44
  -7   5   2    5.12    0.97
  -7   5   2    4.53    0.54
  -7   5   2    4.46    0.53
  -7   5   2    5.02    0.52
   6  -5  -2   10.54    0.61
   6  -5  -2   10.96    0.61
   6  -5  -2   11.33    1.23
  -6   5   2   10.26    0.52
  -6   5   2    9.72    1.24
  -6   5   2    9.93    0.70
  -6   5   2   10.27    0.66
  -6   5   2   11.04    0.70
  -6   5   2   10.67    0.46
   5  -5  -2    8.90    0.66
   5  -5  -2   10.13    0.54
   5  -5  -2    9.35    0.89
  -5   5   2   10.23    0.66
  -5   5   2    9.80    0.40
  -5   5   2    9.69    0.60
  -5   5   2    9.95    1.13
   4  -5  -2    3.64    0.46
   4  -5  -2    2.43    0.31
   4  -5  -2    2.63    0.40
   4  -5  -2    1.92    0.53
   4  -5  -2    2.85    0.40
  -4   5   2    2.33    0.24
  -4   5   2    2.17    0.33
  -4   5   2    2.89    0.36
  -4   5   2    2.85    0.64
   3  -5  -2    4.62    0.53
   3  -5  -2    4.52    0.41
   3  -5  -2    3.42    0.52
   3  -5  -2    4.38    0.54
   3  -5  -2    4.73    0.40
  -3   5   2    4.19    0.33
  -3   5   2    4.02    0.44
  -3   5   2    4.55    0.65
  -3   5   2    4.71    0.69
  -3   5   2    4.56    0.52
   2  -5  -2   39.89    1.22
   2  -5  -2   39.01    0.98
   2  -5  -2   39.32    0.91
   2  -5  -2   39.21    1.08
   2  -5  -2   39.34    1.21
  -2   5   2   39.79    1.09
  -2   5   2   38.44    0.91
  -2   5   2   36.96    1.17
  -2   5   2   38.37    1.58
   1  -5  -2   58.31    1.34
   1  -5  -2   58.04    1.32
   1  -5  -2   57.69    1.30
   1  -5  -2   56.70    1.33
   1  -5  -2   58.76    1.58
   1  -5  -2   58.09    1.09
  -1   5   2   57.51    1.95
  -1   5   2   58.44    1.30
  -1   5   2   58.26    1.39
  -1   5   2   58.62    1.30
   0  -5  -2    2.09    0.46
   0  -5  -2    2.02    0.18
   0  -5  -2    1.32    0.30
   0  -5  -2    2.03    0.34
   0  -5  -2    1.80    0.18
   0  -5  -2    1.87    0.30
   0   5   2    1.39    0.53
   0   5   2    2.03    0.29
   0   5   2    1.70    0.34
  -1  -5  -2   15.47    0.64
  -1  -5  -2   16.13    0.95
  -1  -5  -2   15.66    0.60
  -1  -5  -2   17.01    0.77
   1   5   2   14.89    0.67
   1   5   2   16.26    0.72
  -2  -5  -2    1.33    0.20
  -2  -5  -2    1.29    0.25
  -2  -5  -2    1.68    0.61
  -2  -5  -2    1.37    0.50
  -2  -5  -2    0.97    0.34
  -2  -5  -2    1.34    0.30
   2   5   2    1.06    0.39
  -3  -5  -2    1.36    0.43
  -3  -5  -2    0.46    0.53
  -3  -5  -2    0.99    0.38
  -3  -5  -2    1.39    0.69
  -3  -5  -2    1.33    0.31
  -3  -5  -2    1.27    0.22
   3   5   2    0.69    0.27
   3   5   2    1.29    0.45
  -4  -5  -2   36.90    1.24
  -4  -5  -2   35.80    1.22
  -4  -5  -2   39.58    1.34
  -4  -5  -2   37.73    2.12
  -4  -5  -2   39.24    1.31
  -4  -5  -2   38.54    0.86
  -4  -5  -2   38.28    1.69
   4   5   2   36.72    1.21
   4   5   2   36.86    1.37
  -5  -5  -2    5.55    0.93
  -5  -5  -2    5.42    0.80
  -5  -5  -2    5.56    0.67
  -5  -5  -2    5.76    0.73
  -5  -5  -2    5.43    0.30
  -5  -5  -2    5.33    0.75
  -5  -5  -2    6.33    0.80
   5   5   2    5.51    0.26
   5   5   2    4.53    0.70
   5   5   2    5.48    0.84
  -6  -5  -2    0.86    0.54
  -6  -5  -2    0.82    0.71
  -6  -5  -2    1.10    0.50
  -6  -5  -2    1.52    0.48
  -6  -5  -2    0.82    0.70
   6   5   2    1.62    0.64
   6   5   2    1.12    0.22
   6   5   2    1.54    0.62
  -7  -5  -2    6.86    0.83
  -7  -5  -2    6.62    0.82
  -7  -5  -2    8.88    0.98
  -7  -5  -2    6.52    1.03
   7   5   2    6.32    0.38
   7   5   2    6.28    0.95
   7   5   2    5.44    0.83
  -8  -5  -2    0.46    0.61
  -8  -5  -2    0.18    0.60
  -8  -5  -2   -0.03    0.50
  -8  -5  -2    0.34    0.62
   8   5   2   -0.11    0.91
   8   5   2    1.63    0.71
   8   5   2    0.27    0.28
  -9  -5  -2    0.71    0.69
  -9  -5  -2   -0.80    0.54
  -9  -5  -2   -0.03    0.63
  -9  -5  -2   -1.40    0.94
   9   5   2    1.69    0.76
   9   5   2   -0.10    0.93
 -10  -5  -2   -0.47    0.63
 -10  -5  -2    0.71    0.70
 -10  -5  -2    0.47    0.76
 -10  -5  -2    0.75    0.76
  10   5   2    0.82    0.81
  14  -6  -2    1.80    0.78
  14  -6  -2    0.90    0.67
  14  -6  -2    1.60    0.65
 -14   6   2    2.53    0.82
 -14   6   2    0.32    0.78
 -14   6   2    1.07    0.88
 -14   6   2    0.75    0.56
  13  -6  -2    0.09    0.58
  13  -6  -2    0.75    0.53
  13  -6  -2    0.14    0.56
 -13   6   2    1.85    0.79
 -13   6   2    0.75    0.73
 -13   6   2    1.15    0.55
 -13   6   2    0.66    0.69
  12  -6  -2    4.44    0.55
  12  -6  -2    4.14    0.66
  12  -6  -2    2.97    0.72
 -12   6   2    3.92    0.57
 -12   6   2    4.15    0.90
 -12   6   2    2.95    0.76
 -12   6   2    3.18    0.77
  11  -6  -2   -0.53    0.47
  11  -6  -2    0.13    0.37
  11  -6  -2    0.17    0.55
 -11   6   2   -0.39    0.52
 -11   6   2   -0.36    0.54
 -11   6   2   -0.51    0.55
 -11   6   2   -0.56    0.37
  10  -6  -2   27.06    0.94
  10  -6  -2   26.96    1.19
  10  -6  -2   25.62    1.19
 -10   6   2   26.69    1.40
 -10   6   2   26.44    1.02
 -10   6   2   26.42    1.31
 -10   6   2   28.77    1.32
   9  -6  -2    7.31    0.61
   9  -6  -2    7.24    0.90
   9  -6  -2    7.67    1.28
   9  -6  -2    8.18    0.84
  -9   6   2    7.86    0.87
  -9   6   2    7.03    1.12
  -9   6   2    7.99    0.61
  -9   6   2    7.62    0.96
  -9   6   2    6.49    0.84
   8  -6  -2    1.86    0.50
   8  -6  -2    0.86    0.49
   8  -6  -2    1.97    0.96
  -8   6   2    0.94    0.48
  -8   6   2    1.47    0.32
  -8   6   2    1.29    0.45
  -8   6   2    1.16    0.91
  -8   6   2    1.01    0.49
   7  -6  -2   -0.08    0.72
   7  -6  -2   -0.18    0.40
   7  -6  -2    0.57    0.42
  -7   6   2    0.48    0.42
  -7   6   2    0.17    0.32
  -7   6   2    0.30    0.33
  -7   6   2    0.05    0.37
  -7   6   2    0.08    0.73
   6  -6  -2    4.06    0.48
   6  -6  -2    3.28    0.66
   6  -6  -2    4.54    0.56
  -6   6   2    3.28    0.51
  -6   6   2    3.57    0.47
  -6   6   2    4.30    0.38
  -6   6   2    4.77    0.58
  -6   6   2    3.56    0.83
   5  -6  -2   29.63    1.50
   5  -6  -2   27.87    0.83
   5  -6  -2   27.24    1.04
   5  -6  -2   27.93    0.96
  -5   6   2   28.70    0.97
  -5   6   2   27.63    0.75
  -5   6   2   27.34    0.98
  -5   6   2   28.73    1.69
   4  -6  -2   13.46    0.64
   4  -6  -2   13.16    1.01
   4  -6  -2   13.96    0.78
   4  -6  -2   13.47    0.59
   4  -6  -2   12.42    0.67
  -4   6   2   14.20    0.78
  -4   6   2   13.49    0.65
  -4   6   2   14.95    1.24
  -4   6   2   13.03    0.50
   3  -6  -2    8.48    0.77
   3  -6  -2    8.71    0.65
   3  -6  -2    8.54    0.49
   3  -6  -2    8.78    0.68
   3  -6  -2    8.34    0.52
  -3   6   2    7.28    0.54
  -3   6   2    9.40    0.89
  -3   6   2    8.62    0.87
  -3   6   2    8.26    0.48
  -3   6   2    8.86    0.55
   2  -6  -2    1.86    0.33
   2  -6  -2    1.19    0.36
   2  -6  -2    1.54    0.35
   2  -6  -2    1.31    0.27
   2  -6  -2    1.02    0.40
  -2   6   2    0.83    0.52
  -2   6   2    1.71    0.28
  -2   6   2    1.26    0.38
  -2   6   2    1.54    0.30
   1  -6  -2    4.94    0.44
   1  -6  -2    5.41    0.30
   1  -6  -2    6.08    0.71
   1  -6  -2    5.58    0.54
   1  -6  -2    5.11    0.49
   1  -6  -2    5.47    0.51
  -1   6   2    5.17    0.55
  -1   6   2    5.70    0.91
  -1   6   2    5.12    0.48
   0  -6  -2    0.17    0.28
   0  -6  -2    0.25    0.42
   0  -6  -2    0.54    0.13
   0  -6  -2    0.23    0.31
   0  -6  -2    0.58    0.15
   0  -6  -2    0.77    0.29
   0  -6  -2    0.98    0.16
   0   6   2    0.33    0.31
   0   6   2    0.59    0.51
   0   6   2    0.40    0.23
  -1  -6  -2   15.37    1.02
  -1  -6  -2   16.13    0.76
  -1  -6  -2   15.63    0.67
  -1  -6  -2   14.80    0.72
   1   6   2   16.60    0.80
   1   6   2   15.46    0.82
  -2  -6  -2    9.16    0.65
  -2  -6  -2    8.71    0.69
  -2  -6  -2    9.93    0.54
  -2  -6  -2   11.29    1.05
   2   6   2    8.53    0.67
   2   6   2    9.00    0.67
  -3  -6  -2    9.75    0.85
  -3  -6  -2   12.38    1.13
  -3  -6  -2   13.11    0.73
  -3  -6  -2   14.58    1.50
  -3  -6  -2   12.11    0.55
  -3  -6  -2   12.85    0.58
   3   6   2   12.15    0.94
  -4  -6  -2   16.76    0.85
  -4  -6  -2   17.29    1.06
  -4  -6  -2   17.93    1.76
  -4  -6  -2   16.84    0.62
  -4  -6  -2   13.34    0.95
  -4  -6  -2   15.14    1.10
   4   6   2   16.33    1.12
   4   6   2   17.57    0.85
  -5  -6  -2   -0.22    0.46
  -5  -6  -2    0.34    0.93
  -5  -6  -2    0.93    0.24
  -5  -6  -2    1.31    0.57
  -5  -6  -2    0.52    0.53
  -5  -6  -2    1.32    0.75
   5   6   2    0.84    0.47
   5   6   2    0.81    0.58
  -6  -6  -2   -0.26    0.52
  -6  -6  -2    0.01    0.36
  -6  -6  -2   -1.22    0.99
  -6  -6  -2    0.23    0.54
   6   6   2    1.40    0.65
   6   6   2   -0.27    0.57
  -7  -6  -2    2.05    0.67
  -7  -6  -2    3.65    0.82
  -7  -6  -2    3.42    0.73
   7   6   2    3.03    0.81
   7   6   2    2.85    0.60
  -8  -6  -2   -1.48    0.83
  -8  -6  -2   -0.28    0.61
  -8  -6  -2    0.83    0.51
   8   6   2    0.69    0.93
   8   6   2    0.37    0.72
  -9  -6  -2    2.09    0.81
  -9  -6  -2    0.48    0.74
  -9  -6  -2    2.01    1.06
   9   6   2    3.00    0.91
  14  -7  -2    0.63    0.66
  14  -7  -2    0.57    0.80
  14  -7  -2   -0.25    0.68
 -14   7   2    0.61    0.78
 -14   7   2   -0.43    0.77
 -14   7   2    0.60    0.52
 -14   7   2    0.23    0.75
  13  -7  -2    4.88    0.69
  13  -7  -2    5.59    0.77
  13  -7  -2    5.25    0.77
 -13   7   2    4.55    0.84
 -13   7   2    7.40    0.83
 -13   7   2    3.72    0.84
 -13   7   2    6.15    0.96
  12  -7  -2    0.49    0.55
  12  -7  -2    0.38    0.43
  12  -7  -2    1.25    0.68
 -12   7   2   -0.03    0.58
 -12   7   2    0.49    0.44
 -12   7   2    0.26    0.62
 -12   7   2    0.95    0.67
  11  -7  -2    1.01    0.62
  11  -7  -2   -0.06    0.42
  11  -7  -2    0.44    0.52
 -11   7   2    0.22    0.40
 -11   7   2    0.50    0.60
 -11   7   2   -1.00    0.51
 -11   7   2    0.75    0.66
  10  -7  -2    1.62    0.58
  10  -7  -2    1.44    0.35
  10  -7  -2    2.23    0.51
 -10   7   2    2.00    0.48
 -10   7   2    2.31    0.62
 -10   7   2    2.76    0.69
 -10   7   2    1.65    0.41
   9  -7  -2    3.55    0.92
   9  -7  -2    3.48    0.67
   9  -7  -2    3.59    0.63
  -9   7   2    2.71    0.59
  -9   7   2    4.34    0.60
  -9   7   2    3.29    0.64
  -9   7   2    3.96    1.18
  -9   7   2    4.19    0.53
   8  -7  -2   10.74    0.92
   8  -7  -2   11.95    0.94
   8  -7  -2   10.47    1.61
  -8   7   2    9.80    0.83
  -8   7   2   11.60    0.86
  -8   7   2   11.47    1.44
  -8   7   2   11.35    0.64
  -8   7   2   11.81    0.94
   7  -7  -2   23.26    1.08
   7  -7  -2   22.51    1.12
   7  -7  -2   23.53    1.75
  -7   7   2   25.69    0.86
  -7   7   2   24.25    0.96
  -7   7   2   24.34    1.12
  -7   7   2   24.67    0.80
  -7   7   2   25.63    1.90
  -7   7   2   25.86    1.17
   6  -7  -2   44.15    1.34
   6  -7  -2   44.13    1.45
   6  -7  -2   42.23    2.02
  -6   7   2   43.87    1.09
  -6   7   2   45.17    2.23
  -6   7   2   44.41    1.45
  -6   7   2   44.80    1.33
   5  -7  -2    5.08    0.60
   5  -7  -2    5.98    0.56
   5  -7  -2    6.11    0.62
   5  -7  -2    6.87    0.88
   5  -7  -2    5.71    0.67
  -5   7   2    6.30    0.72
  -5   7   2    5.79    0.46
  -5   7   2    6.69    0.98
  -5   7   2    7.14    0.52
   4  -7  -2    4.34    0.66
   4  -7  -2    5.18    0.52
   4  -7  -2    4.41    0.46
   4  -7  -2    5.32    0.70
   4  -7  -2    4.08    0.53
  -4   7   2    4.33    0.80
  -4   7   2    4.85    0.50
  -4   7   2    4.64    0.46
  -4   7   2    5.13    0.65
   3  -7  -2    1.46    0.53
   3  -7  -2    0.42    0.27
   3  -7  -2    0.58    0.40
   3  -7  -2    1.17    0.31
   3  -7  -2    0.63    0.30
  -3   7   2    0.79    0.31
  -3   7   2    0.82    0.49
  -3   7   2    1.22    0.40
  -3   7   2    0.81    0.27
  -3   7   2    0.51    0.56
   2  -7  -2    2.41    0.45
   2  -7  -2    2.64    0.34
   2  -7  -2    2.60    0.47
   2  -7  -2    2.65    0.52
   2  -7  -2    2.83    0.30
  -2   7   2    2.82    0.38
  -2   7   2    2.62    0.44
  -2   7   2    3.12    0.69
   1  -7  -2    0.10    0.29
   1  -7  -2    0.10    0.28
   1  -7  -2    0.41    0.46
   1  -7  -2   -0.12    0.31
   1  -7  -2    0.13    0.20
   1  -7  -2    0.14    0.35
   1  -7  -2   -0.46    0.26
  -1   7   2   -0.33    0.29
  -1   7   2    0.08    0.51
  -1   7   2    0.11    0.35
   0  -7  -2    2.24    0.25
   0  -7  -2    1.64    0.54
   0  -7  -2    2.43    0.29
   0  -7  -2    2.93    0.41
   0  -7  -2    2.04    0.41
   0  -7  -2    1.48    0.40
   0  -7  -2    2.20    0.30
   0   7   2    1.89    0.42
   0   7   2    2.63    0.45
   0   7   2    1.68    0.68
  -1  -7  -2    0.98    0.43
  -1  -7  -2    1.27    0.38
  -1  -7  -2    1.14    0.36
  -1  -7  -2    1.00    0.43
   1   7   2    0.35    0.60
   1   7   2    1.06    0.31
   1   7   2    1.98    0.49
  -2  -7  -2   10.13    0.78
  -2  -7  -2   10.08    1.10
  -2  -7  -2    9.77    0.71
  -2  -7  -2    9.21    0.69
   2   7   2    9.08    0.89
   2   7   2    9.86    0.78
  -3  -7  -2    9.51    0.92
  -3  -7  -2    8.81    0.63
  -3  -7  -2    7.89    0.96
  -3  -7  -2    9.42    0.82
   3   7   2    7.79    0.95
   3   7   2    6.88    0.77
  -4  -7  -2    0.32    0.69
  -4  -7  -2    0.69    0.40
  -4  -7  -2    0.45    0.45
  -4  -7  -2    0.44    0.34
  -4  -7  -2    0.62    0.30
   4   7   2    1.07    0.60
  -5  -7  -2    6.22    1.00
  -5  -7  -2    9.15    0.93
  -5  -7  -2    7.28    0.45
  -5  -7  -2    5.01    1.25
  -5  -7  -2    7.07    0.82
  -5  -7  -2    6.56    0.78
   5   7   2    7.95    1.09
  -6  -7  -2    0.23    0.59
  -6  -7  -2    1.05    0.84
  -6  -7  -2   -0.43    0.52
   6   7   2   -0.13    0.60
   6   7   2    0.46    0.48
  -7  -7  -2    0.39    0.88
  -7  -7  -2   -1.12    0.54
  -7  -7  -2    0.27    0.65
   7   7   2    1.62    0.78
  -8  -7  -2    6.10    0.90
  -8  -7  -2    6.13    1.21
  -8  -7  -2    4.87    0.91
   8   7   2    5.69    1.01
  -9  -7  -2   -0.01    0.71
  -9  -7  -2    1.65    0.84
   9   7   2    0.89    0.89
  14  -8  -2    1.99    0.84
  14  -8  -2    2.15    0.75
 -14   8   2    1.67    0.83
 -14   8   2    1.82    0.85
  13  -8  -2    0.71    0.73
  13  -8  -2   -0.60    0.62
 -13   8   2    0.65    0.44
 -13   8   2    0.18    0.73
 -13   8   2    1.47    0.66
 -13   8   2    0.11    0.52
  12  -8  -2    0.48    0.50
  12  -8  -2    1.64    0.51
  12  -8  -2    1.86    0.67
 -12   8   2    1.19    0.52
 -12   8   2    1.28    0.69
 -12   8   2    1.31    0.74
 -12   8   2    1.73    0.73
  11  -8  -2   -0.82    0.52
  11  -8  -2   -0.40    0.41
  11  -8  -2   -0.49    0.58
 -11   8   2    0.43    0.47
 -11   8   2   -0.18    0.63
 -11   8   2   -0.83    0.53
 -11   8   2    0.04    0.60
  10  -8  -2    1.63    0.64
  10  -8  -2    1.82    0.61
 -10   8   2    1.67    0.39
 -10   8   2    1.03    0.57
 -10   8   2    1.95    0.50
 -10   8   2    1.20    0.60
   9  -8  -2    0.73    0.56
   9  -8  -2    0.00    0.96
   9  -8  -2    2.25    0.60
  -9   8   2    2.35    0.62
  -9   8   2    1.20    0.40
  -9   8   2    0.17    0.55
  -9   8   2    1.01    0.53
  -9   8   2    2.22    1.10
   8  -8  -2   10.30    0.77
   8  -8  -2    8.69    0.95
   8  -8  -2    8.83    1.31
  -8   8   2    9.63    0.61
  -8   8   2    9.90    1.35
  -8   8   2    7.86    0.90
  -8   8   2    8.19    0.82
  -8   8   2    8.66    0.94
  -8   8   2    9.88    0.62
   7  -8  -2   13.56    0.88
   7  -8  -2   11.66    0.77
   7  -8  -2   13.26    1.58
  -7   8   2   13.46    0.87
  -7   8   2   12.64    0.60
  -7   8   2   11.92    0.98
  -7   8   2   11.90    0.85
  -7   8   2   12.33    1.66
   6  -8  -2   46.74    1.58
   6  -8  -2   45.31    1.41
   6  -8  -2   46.67    2.13
  -6   8   2   41.96    1.42
  -6   8   2   46.57    1.39
  -6   8   2   44.79    1.14
  -6   8   2   46.90    2.36
   5  -8  -2    0.12    0.41
   5  -8  -2    0.93    0.32
   5  -8  -2    0.15    0.34
   5  -8  -2    0.44    0.62
   5  -8  -2    0.14    0.38
  -5   8   2   -0.08    0.69
  -5   8   2    0.13    0.34
  -5   8   2    0.25    0.34
  -5   8   2    0.28    0.25
   4  -8  -2    2.49    0.73
   4  -8  -2    2.67    0.48
   4  -8  -2    2.99    0.55
   4  -8  -2    1.84    0.53
   4  -8  -2    2.23    0.39
  -4   8   2    3.35    0.66
  -4   8   2    2.58    0.36
  -4   8   2    2.90    0.53
  -4   8   2    3.09    0.43
   3  -8  -2   17.85    0.98
   3  -8  -2   18.23    1.04
   3  -8  -2   18.04    0.71
   3  -8  -2   18.65    1.18
   3  -8  -2   17.02    0.80
  -3   8   2   17.84    1.47
  -3   8   2   17.67    0.89
  -3   8   2   19.42    0.79
  -3   8   2   18.27    0.96
   2  -8  -2    0.41    0.29
   2  -8  -2    1.06    0.35
   2  -8  -2   -0.11    0.33
   2  -8  -2    0.11    0.34
   2  -8  -2    0.76    0.42
  -2   8   2    0.34    0.41
  -2   8   2    0.81    0.64
  -2   8   2    0.01    0.32
   1  -8  -2    1.01    0.40
   1  -8  -2    1.32    0.34
   1  -8  -2    1.38    0.26
   1  -8  -2    0.92    0.44
   1  -8  -2    1.20    0.36
   1  -8  -2    1.50    0.58
  -1   8   2    0.68    0.39
  -1   8   2    0.96    0.65
  -1   8   2    1.74    0.46
   0  -8  -2    0.55    0.37
   0  -8  -2    0.59    0.40
   0  -8  -2    0.38    0.40
   0  -8  -2    0.40    0.19
   0  -8  -2    0.64    0.42
   0  -8  -2    0.86    0.19
   0  -8  -2    0.97    0.19
   0   8   2    0.32    0.65
   0   8   2    0.65    0.44
   0   8   2    0.75    0.43
  -1  -8  -2    0.28    0.42
  -1  -8  -2    0.78    0.46
  -1  -8  -2    0.37    0.38
  -1  -8  -2    0.70    0.40
   1   8   2    0.07    0.69
   1   8   2    0.93    0.45
   1   8   2    0.64    0.48
  -2  -8  -2    0.90    0.50
  -2  -8  -2    1.09    0.39
  -2  -8  -2    1.38    0.68
  -2  -8  -2    1.30    0.45
   2   8   2    0.52    0.53
   2   8   2    0.88    0.46
  -3  -8  -2    6.65    0.98
  -3  -8  -2    7.86    0.62
  -3  -8  -2    9.54    0.86
  -3  -8  -2    8.46    0.78
   3   8   2    8.52    0.84
   3   8   2    7.46    0.95
  -4  -8  -2    2.71    0.66
  -4  -8  -2    1.37    0.56
  -4  -8  -2    2.47    0.37
  -4  -8  -2    1.88    0.87
   4   8   2    1.11    0.51
   4   8   2    1.66    0.68
  -5  -8  -2    1.93    0.60
  -5  -8  -2    4.08    0.76
  -5  -8  -2    3.37    0.78
  -5  -8  -2    2.60    0.37
   5   8   2    3.35    0.81
   5   8   2    3.74    0.65
  -6  -8  -2    4.39    0.77
  -6  -8  -2    5.15    0.85
  -6  -8  -2    7.96    1.24
   6   8   2    5.51    0.75
   6   8   2    4.48    0.89
  -7  -8  -2   -0.39    0.93
  -7  -8  -2   -0.13    0.63
  -7  -8  -2   -0.61    0.67
   7   8   2   -0.11    0.75
  -8  -8  -2    0.88    0.76
  -8  -8  -2    1.90    0.83
   8   8   2    3.37    0.98
  13  -9  -2    1.11    0.79
  13  -9  -2   -0.90    0.66
 -13   9   2    1.17    0.78
 -13   9   2   -0.17    0.72
  12  -9  -2    2.36    0.79
  12  -9  -2    2.87    0.53
  12  -9  -2    5.33    0.85
 -12   9   2    4.68    0.89
 -12   9   2    5.11    0.81
 -12   9   2    4.52    0.84
  11  -9  -2    1.12    0.45
  11  -9  -2    1.17    0.68
  11  -9  -2    0.69    0.65
 -11   9   2    1.34    0.40
 -11   9   2    2.44    0.68
 -11   9   2    1.80    0.58
 -11   9   2    0.89    0.69
  10  -9  -2    0.54    0.62
  10  -9  -2    1.27    0.50
 -10   9   2    1.49    0.58
 -10   9   2    0.96    0.60
 -10   9   2    0.72    0.44
 -10   9   2    1.76    0.44
   9  -9  -2    1.12    0.45
   9  -9  -2    0.22    0.57
   9  -9  -2    1.08    1.04
  -9   9   2    1.29    0.41
  -9   9   2    0.85    0.59
  -9   9   2    1.14    0.59
  -9   9   2    0.57    0.50
   8  -9  -2    2.13    0.51
   8  -9  -2    2.86    0.83
   8  -9  -2    2.13    0.59
  -8   9   2    3.30    0.57
  -8   9   2    2.68    0.55
  -8   9   2    2.26    0.35
  -8   9   2    1.32    1.08
  -8   9   2    2.89    0.53
  -8   9   2    2.91    0.40
   7  -9  -2    5.22    0.66
   7  -9  -2    4.84    0.73
   7  -9  -2    4.40    1.09
  -7   9   2    5.26    0.63
  -7   9   2    6.04    0.53
  -7   9   2    5.90    1.18
  -7   9   2    4.74    0.69
   6  -9  -2   18.27    1.01
   6  -9  -2   18.89    1.62
   6  -9  -2   19.33    0.83
   6  -9  -2   18.97    0.99
  -6   9   2   16.86    1.81
  -6   9   2   18.95    0.83
  -6   9   2   18.22    0.96
  -6   9   2   18.23    1.11
   5  -9  -2   38.38    1.49
   5  -9  -2   38.48    1.17
   5  -9  -2   37.87    1.23
   5  -9  -2   38.25    1.97
  -5   9   2   36.40    1.24
  -5   9   2   37.20    2.16
  -5   9   2   35.15    1.40
  -5   9   2   36.74    1.15
   4  -9  -2    1.39    0.59
   4  -9  -2    1.16    0.39
   4  -9  -2    1.55    0.58
   4  -9  -2    1.57    0.40
   4  -9  -2    0.29    0.50
  -4   9   2    0.92    0.38
  -4   9   2    1.44    0.41
  -4   9   2    1.34    0.59
  -4   9   2    1.34    0.37
   3  -9  -2    0.64    0.51
   3  -9  -2    0.14    0.30
   3  -9  -2    0.28    0.36
   3  -9  -2    0.76    0.57
   3  -9  -2    0.30    0.49
  -3   9   2    1.22    0.74
  -3   9   2    0.42    0.35
  -3   9   2   -0.30    0.43
  -3   9   2    0.19    0.35
   2  -9  -2    0.52    0.51
   2  -9  -2    0.96    0.45
   2  -9  -2    0.87    0.56
   2  -9  -2    1.11    0.52
   2  -9  -2    0.44    0.41
   2  -9  -2    1.44    0.29
  -2   9   2    1.31    0.49
  -2   9   2    1.41    0.43
  -2   9   2    0.70    0.73
   1  -9  -2    1.71    0.50
   1  -9  -2    1.53    0.37
   1  -9  -2    1.13    0.61
   1  -9  -2    1.10    0.34
   1  -9  -2    1.23    0.27
   1  -9  -2    0.84    0.34
  -1   9   2    0.22    0.46
  -1   9   2    0.95    0.34
  -1   9   2    1.10    0.76
   0  -9  -2    4.41    0.60
   0  -9  -2    4.68    0.31
   0  -9  -2    5.41    0.84
   0  -9  -2    4.39    0.60
   0  -9  -2    4.20    0.56
   0   9   2    4.19    0.94
   0   9   2    3.65    0.60
   0   9   2    5.00    0.65
  -1  -9  -2    2.10    0.59
  -1  -9  -2    2.29    0.50
  -1  -9  -2    2.61    0.58
  -1  -9  -2    2.72    0.52
   1   9   2    1.35    0.57
   1   9   2    2.45    0.56
   1   9   2    2.61    0.94
  -2  -9  -2    1.16    0.44
  -2  -9  -2   -0.08    0.70
  -2  -9  -2    0.39    0.52
  -2  -9  -2    0.80    0.48
   2   9   2    1.54    0.52
   2   9   2    0.80    0.58
   2   9   2    0.21    0.91
  -3  -9  -2    9.14    0.74
  -3  -9  -2    9.78    1.36
  -3  -9  -2    9.05    0.90
  -3  -9  -2    9.65    1.05
   3   9   2    8.21    1.08
   3   9   2    8.17    0.91
  -4  -9  -2    1.10    0.86
  -4  -9  -2    0.22    0.35
  -4  -9  -2    2.31    0.59
  -4  -9  -2    0.27    0.62
   4   9   2   -0.02    0.45
   4   9   2    0.01    0.51
  -5  -9  -2    2.36    0.67
  -5  -9  -2    0.85    0.66
  -5  -9  -2    1.99    0.96
   5   9   2    0.59    0.72
   5   9   2    1.31    0.61
  -6  -9  -2    3.26    1.00
  -6  -9  -2    1.48    0.58
  -6  -9  -2    2.12    0.72
   6   9   2    2.55    0.85
   6   9   2    2.23    0.70
  -7  -9  -2   -0.72    0.69
  -7  -9  -2    1.05    0.58
   7   9   2   -0.37    0.80
   7   9   2    0.14    0.80
  13 -10  -2    0.77    0.77
  13 -10  -2    0.08    0.76
 -13  10   2    1.33    0.80
 -13  10   2   -0.20    0.52
  12 -10  -2    2.36    0.80
  12 -10  -2    0.78    0.74
 -12  10   2    0.07    0.75
 -12  10   2    1.74    0.75
  11 -10  -2    0.46    0.67
  11 -10  -2    1.42    0.57
 -11  10   2    1.53    0.47
 -11  10   2    0.33    0.67
 -11  10   2    2.95    0.78
 -11  10   2    0.12    0.61
  10 -10  -2    0.48    0.65
  10 -10  -2   -0.16    0.60
 -10  10   2   -0.59    0.56
 -10  10   2    0.45    0.50
 -10  10   2   -0.28    0.42
 -10  10   2    0.15    0.55
   9 -10  -2    6.15    0.81
   9 -10  -2    4.49    0.75
  -9  10   2    4.89    0.78
  -9  10   2    5.69    0.59
  -9  10   2    4.85    0.70
  -9  10   2    4.99    0.56
  -9  10   2    4.19    0.72
   8 -10  -2    0.96    0.63
   8 -10  -2    1.31    1.03
   8 -10  -2    0.24    0.51
  -8  10   2    0.12    0.41
  -8  10   2    0.60    0.58
  -8  10   2    0.12    1.05
  -8  10   2    0.96    0.60
  -8  10   2    0.92    0.49
   7 -10  -2    1.70    0.62
   7 -10  -2    2.14    0.56
   7 -10  -2    2.49    0.99
  -7  10   2    0.52    0.97
  -7  10   2    1.15    0.46
  -7  10   2    1.98    0.46
  -7  10   2    1.47    0.51
   6 -10  -2    1.07    0.83
   6 -10  -2    0.98    0.50
   6 -10  -2    1.21    0.40
   6 -10  -2    0.95    0.45
  -6  10   2    1.52    0.39
  -6  10   2    0.64    0.96
  -6  10   2    1.29    0.56
  -6  10   2    1.31    0.48
   5 -10  -2    0.94    0.72
   5 -10  -2    0.79    0.40
   5 -10  -2    1.39    0.57
   5 -10  -2    0.98    0.44
   5 -10  -2    1.06    0.60
  -5  10   2    0.33    0.40
  -5  10   2    2.80    0.97
  -5  10   2    1.44    0.48
  -5  10   2    1.02    0.42
   4 -10  -2    0.27    0.38
   4 -10  -2   -0.22    0.36
   4 -10  -2    0.66    0.56
   4 -10  -2   -0.32    0.36
   4 -10  -2   -0.22    0.69
  -4  10   2   -0.84    0.79
  -4  10   2   -0.39    0.47
  -4  10   2   -0.55    0.36
  -4  10   2    0.66    0.40
   3 -10  -2    0.75    0.44
   3 -10  -2    0.44    0.54
   3 -10  -2    0.86    0.58
   3 -10  -2    0.46    0.33
   3 -10  -2    1.21    0.59
  -3  10   2    0.46    0.41
  -3  10   2    1.37    0.84
  -3  10   2    0.46    0.49
  -3  10   2    0.79    0.40
   2 -10  -2    1.26    0.56
   2 -10  -2    0.74    0.50
   2 -10  -2    0.66    0.33
   2 -10  -2    0.82    0.60
   2 -10  -2    0.33    0.54
   2 -10  -2    0.18    0.44
  -2  10   2    0.93    0.52
  -2  10   2   -0.44    0.82
  -2  10   2    0.58    0.45
   1 -10  -2    2.52    0.39
   1 -10  -2    2.11    0.55
   1 -10  -2    2.29    0.30
   1 -10  -2    1.89    0.37
   1 -10  -2    1.76    0.55
   1 -10  -2    2.14    0.57
  -1  10   2    2.34    0.57
  -1  10   2    2.20    0.91
  -1  10   2    2.05    0.57
   0 -10  -2   -0.22    0.64
   0 -10  -2    0.52    0.47
   0 -10  -2   -0.34    0.40
   0 -10  -2   -0.43    0.46
   0 -10  -2   -0.01    0.19
   0  10   2    0.34    0.50
   0  10   2   -1.22    0.82
   0  10   2   -0.12    0.47
  -1 -10  -2    0.57    0.54
  -1 -10  -2    1.09    0.48
  -1 -10  -2    1.55    0.79
  -1 -10  -2   -0.12    0.47
   1  10   2   -0.76    0.47
   1  10   2   -0.53    0.51
   1  10   2    0.11    0.90
  -2 -10  -2    0.61    0.52
  -2 -10  -2    2.09    0.64
  -2 -10  -2    1.30    0.50
  -2 -10  -2    1.57    0.86
   2  10   2    2.43    1.12
   2  10   2    1.10    0.66
   2  10   2    0.89    0.54
  -3 -10  -2    0.42    0.63
  -3 -10  -2    0.74    0.55
  -3 -10  -2    0.76    0.54
  -3 -10  -2    2.05    0.95
   3  10   2    0.85    0.58
   3  10   2    0.44    0.66
  -4 -10  -2    2.51    1.00
  -4 -10  -2    2.00    0.59
  -4 -10  -2    3.74    0.70
  -4 -10  -2    1.98    0.51
   4  10   2    2.23    0.62
   4  10   2    2.50    0.66
  -5 -10  -2    1.68    0.96
  -5 -10  -2    1.50    0.77
  -5 -10  -2    0.11    0.64
   5  10   2   -0.21    0.63
   5  10   2    1.81    0.84
  -6 -10  -2   -0.20    0.72
  -6 -10  -2    1.62    0.74
   6  10   2    1.49    0.87
   6  10   2   -0.40    0.62
  12 -11  -2    0.26    0.78
  12 -11  -2   -0.77    0.71
 -12  11   2    1.32    0.74
 -12  11   2   -0.07    0.52
  11 -11  -2   -0.59    0.71
  11 -11  -2    0.85    0.51
 -11  11   2    1.41    0.68
 -11  11   2    0.81    0.72
  10 -11  -2    1.54    0.76
  10 -11  -2    1.23    0.53
 -10  11   2    1.63    0.65
 -10  11   2    0.69    0.66
 -10  11   2    1.50    0.65
 -10  11   2   -0.34    0.43
   9 -11  -2    0.48    0.46
   9 -11  -2    0.19    0.69
  -9  11   2    0.36    0.39
  -9  11   2   -0.15    0.58
  -9  11   2    0.54    0.53
  -9  11   2   -0.07    0.50
  -9  11   2   -0.23    0.36
   8 -11  -2   -0.20    0.52
   8 -11  -2   -0.03    0.64
   8 -11  -2    1.08    1.09
  -8  11   2    0.92    0.50
  -8  11   2   -0.10    0.48
  -8  11   2    0.17    0.46
  -8  11   2   -0.18    0.59
   7 -11  -2    2.93    0.74
   7 -11  -2    4.38    0.66
   7 -11  -2    6.33    1.22
  -7  11   2    3.48    0.60
  -7  11   2    3.24    0.50
  -7  11   2    1.96    1.19
  -7  11   2    2.35    0.55
   6 -11  -2    0.15    0.41
   6 -11  -2   -1.29    1.05
   6 -11  -2    1.02    0.60
   6 -11  -2    0.33    0.47
   6 -11  -2    0.39    0.45
  -6  11   2   -0.31    0.54
  -6  11   2    0.10    0.45
  -6  11   2    1.10    0.42
  -6  11   2    1.68    0.81
   5 -11  -2    1.31    0.62
   5 -11  -2    1.68    0.79
   5 -11  -2    1.29    0.57
   5 -11  -2    1.91    0.47
   5 -11  -2    1.04    0.65
  -5  11   2    1.69    0.47
  -5  11   2    1.84    0.49
  -5  11   2    2.29    0.65
  -5  11   2    1.47    1.28
   4 -11  -2    0.05    0.58
   4 -11  -2   -0.60    0.73
   4 -11  -2   -0.42    0.37
   4 -11  -2   -0.51    0.41
   4 -11  -2    0.40    0.60
  -4  11   2    0.80    0.45
  -4  11   2   -1.44    0.88
  -4  11   2   -0.60    0.39
  -4  11   2   -0.09    0.36
   3 -11  -2    3.49    0.50
   3 -11  -2    5.97    0.78
   3 -11  -2    2.56    0.67
   3 -11  -2    4.35    0.70
   3 -11  -2    4.21    0.79
  -3  11   2    1.61    1.01
  -3  11   2    2.64    0.55
  -3  11   2    3.20    0.67
  -3  11   2    3.81    0.56
   2 -11  -2    0.46    0.55
   2 -11  -2    0.03    0.48
   2 -11  -2    0.12    0.48
   2 -11  -2    0.36    0.66
   2 -11  -2    0.85    0.34
  -2  11   2    0.76    0.54
  -2  11   2   -0.47    0.52
  -2  11   2   -0.42    0.46
  -2  11   2    1.37    0.98
   1 -11  -2   -0.01    0.54
   1 -11  -2    0.19    0.28
   1 -11  -2    0.86    0.76
   1 -11  -2    0.34    0.54
  -1  11   2    0.19    0.97
  -1  11   2   -0.17    0.51
  -1  11   2    0.30    0.51
   0 -11  -2    2.60    0.65
   0 -11  -2    3.30    0.93
   0 -11  -2    2.03    0.62
   0  11   2    1.63    0.59
   0  11   2    3.78    1.15
   0  11   2    2.58    0.66
  -1 -11  -2   -0.23    0.53
  -1 -11  -2    1.04    0.67
  -1 -11  -2    0.50    0.54
  -1 -11  -2   -0.10    0.78
   1  11   2   -0.92    0.51
   1  11   2    0.55    1.12
   1  11   2    0.56    0.44
  -2 -11  -2   -0.14    0.52
  -2 -11  -2    0.98    0.64
  -2 -11  -2   -0.76    0.86
  -2 -11  -2    1.33    0.67
   2  11   2    0.81    0.60
   2  11   2    0.34    0.66
  -3 -11  -2    2.07    0.57
  -3 -11  -2    2.77    0.67
  -3 -11  -2    2.32    0.65
  -3 -11  -2    2.82    1.04
   3  11   2    2.40    0.69
   3  11   2    1.46    0.77
  -4 -11  -2   -0.81    0.69
  -4 -11  -2    0.59    0.67
   4  11   2    0.90    0.58
   4  11   2   -1.35    0.61
  11 -12  -2    3.50    0.88
  11 -12  -2    5.33    0.98
 -11  12   2    2.95    0.86
 -11  12   2    2.47    0.74
  10 -12  -2    1.13    0.72
  10 -12  -2    1.13    0.59
 -10  12   2    0.61    0.74
 -10  12   2    2.06    0.78
   9 -12  -2   15.01    1.42
   9 -12  -2   15.51    1.25
  -9  12   2   13.09    0.97
  -9  12   2   14.27    1.10
  -9  12   2   15.78    1.35
   8 -12  -2    0.43    0.61
   8 -12  -2    1.15    0.73
  -8  12   2   -0.30    0.63
  -8  12   2    0.16    0.52
  -8  12   2   -0.20    0.51
  -8  12   2   -0.27    0.54
   7 -12  -2   16.19    1.37
   7 -12  -2   18.22    1.15
   7 -12  -2   15.67    1.96
  -7  12   2   16.88    1.08
  -7  12   2   17.06    1.16
  -7  12   2   17.87    1.10
   6 -12  -2    4.64    0.67
   6 -12  -2    3.93    0.84
   6 -12  -2    3.19    1.25
   6 -12  -2    5.69    0.84
   6 -12  -2    3.57    0.58
  -6  12   2    4.50    0.64
  -6  12   2    3.82    0.64
  -6  12   2    4.16    0.69
   5 -12  -2   11.10    1.21
   5 -12  -2   11.98    1.02
   5 -12  -2   12.07    1.25
   5 -12  -2   13.14    1.71
   5 -12  -2   12.38    1.05
  -5  12   2   11.66    0.95
  -5  12   2   11.09    0.91
  -5  12   2    9.67    1.50
  -5  12   2   11.91    1.15
   4 -12  -2   -0.09    0.68
   4 -12  -2    0.46    0.48
   4 -12  -2    0.89    0.51
   4 -12  -2   -0.28    0.49
   4 -12  -2   -0.21    0.80
  -4  12   2    0.52    0.55
  -4  12   2   -1.83    1.01
  -4  12   2   -0.36    0.59
  -4  12   2    0.21    0.60
   3 -12  -2    1.08    0.74
   3 -12  -2   -0.04    0.61
   3 -12  -2   -0.15    0.34
   3 -12  -2   -0.28    0.61
   3 -12  -2    0.52    0.52
  -3  12   2    0.49    0.59
  -3  12   2   -1.33    1.01
  -3  12   2    0.27    0.52
  -3  12   2    0.05    0.46
   2 -12  -2   -0.84    0.57
   2 -12  -2    0.11    0.78
   2 -12  -2   -0.06    0.33
   2 -12  -2   -0.03    0.52
  -2  12   2   -0.45    0.57
  -2  12   2   -0.34    0.52
  -2  12   2   -2.09    1.25
  -2  12   2   -0.34    0.47
   1 -12  -2    0.12    0.56
   1 -12  -2   -0.31    0.81
   1 -12  -2    0.14    0.61
  -1  12   2    0.30    1.21
  -1  12   2    0.09    0.55
  -1  12   2    0.33    0.57
   0 -12  -2    0.53    0.61
   0 -12  -2    0.62    0.62
   0 -12  -2   -0.77    0.60
   0  12   2    0.60    0.60
   0  12   2    0.18    0.64
  -1 -12  -2    3.83    0.78
  -1 -12  -2    0.92    0.98
  -1 -12  -2    2.66    0.67
   1  12   2    2.04    0.71
   1  12   2    2.81    0.79
  -2 -12  -2   -0.38    0.60
  -2 -12  -2    2.80    0.75
  -2 -12  -2    0.09    0.99
  -2 -12  -2    2.39    0.75
   2  12   2    1.80    0.73
   2  12   2    2.44    0.81
  -3 -12  -2    1.26    0.77
  -3 -12  -2    0.45    0.54
  -3 -12  -2   -0.18    0.65
   3  12   2    1.25    0.79
   3  12   2    1.68    0.74
  10 -13  -2    2.25    0.67
  10 -13  -2    1.45    0.79
 -10  13   2    2.74    0.87
 -10  13   2    1.99    0.72
   9 -13  -2    3.95    0.95
   9 -13  -2    5.97    0.91
  -9  13   2    5.30    0.95
  -9  13   2    5.74    0.76
   8 -13  -2    1.61    0.82
   8 -13  -2    2.15    0.73
  -8  13   2    1.96    0.81
  -8  13   2    0.44    0.75
  -8  13   2    1.62    0.71
  -8  13   2    1.33    0.64
   7 -13  -2   -0.05    0.59
   7 -13  -2    0.83    1.26
   7 -13  -2    1.03    0.77
  -7  13   2    0.29    0.52
  -7  13   2    0.29    0.70
  -7  13   2   -0.27    0.66
   6 -13  -2    1.93    1.09
   6 -13  -2    0.58    0.58
   6 -13  -2    0.99    0.77
   6 -13  -2    1.75    0.78
   6 -13  -2    0.85    0.66
  -6  13   2    0.46    0.68
  -6  13   2    1.66    0.69
  -6  13   2    1.63    0.55
   5 -13  -2    0.71    0.54
   5 -13  -2    0.71    0.78
   5 -13  -2   -0.55    0.48
   5 -13  -2    1.32    0.77
  -5  13   2    0.89    0.68
  -5  13   2    0.85    0.63
  -5  13   2    0.10    0.66
   4 -13  -2   -0.23    0.69
   4 -13  -2    0.66    0.56
   4 -13  -2    0.51    0.46
   4 -13  -2    0.58    0.81
  -4  13   2   -0.17    0.59
  -4  13   2    0.37    0.56
  -4  13   2    1.06    0.70
   3 -13  -2    0.09    0.69
   3 -13  -2   -0.64    0.77
   3 -13  -2    0.43    0.58
  -3  13   2    0.37    0.64
  -3  13   2   -0.20    0.63
  -3  13   2   -0.18    0.58
   2 -13  -2    3.60    0.82
   2 -13  -2    3.18    1.03
   2 -13  -2    5.05    0.78
  -2  13   2    4.27    0.81
  -2  13   2    4.56    0.87
  -2  13   2    4.03    0.75
   1 -13  -2   -0.07    0.68
   1 -13  -2   -0.26    0.62
   1 -13  -2    2.06    0.96
  -1  13   2   -0.78    0.65
  -1  13   2    0.47    0.65
   0 -13  -2    0.28    0.73
   0 -13  -2    1.66    1.07
   0 -13  -2    1.21    0.72
   0  13   2   -0.62    0.65
   0  13   2   -0.70    0.45
  -1 -13  -2    0.49    1.05
  -1 -13  -2    0.18    0.67
  -1 -13  -2   -1.21    0.69
   1  13   2    0.93    0.72
   1  13   2   -0.56    0.74
   8 -14  -2    0.67    0.60
   7 -14  -2    1.99    0.70
   7 -14  -2    1.90    0.88
  -7  14   2    2.18    0.65
  -7  14   2    2.05    0.78
  -7  14   2    0.50    0.80
   6 -14  -2    0.08    0.58
   6 -14  -2   -0.10    0.80
   6 -14  -2    0.70    0.63
   6 -14  -2    0.72    0.87
  -6  14   2    1.60    0.62
  -6  14   2    0.08    0.67
  -6  14   2    0.66    0.76
   5 -14  -2    0.58    0.82
   5 -14  -2    1.33    0.64
   5 -14  -2   -0.24    1.10
   5 -14  -2    1.09    0.63
  -5  14   2    1.45    0.66
  -5  14   2    0.34    0.76
  -5  14   2    0.67    0.69
   4 -14  -2    4.39    1.11
   4 -14  -2    6.00    1.02
   4 -14  -2    4.12    0.75
  -4  14   2    2.25    0.84
  -4  14   2    4.29    0.79
  -4  14   2    3.30    0.65
   3 -14  -2    9.30    1.16
   3 -14  -2   11.03    1.62
   3 -14  -2    7.11    1.03
  -3  14   2    9.47    1.30
  -3  14   2    9.20    1.19
   2 -14  -2    1.00    1.04
   2 -14  -2    0.86    0.70
   2 -14  -2    1.84    0.84
  -2  14   2    1.75    0.74
  -2  14   2    1.05    0.60
  -2  14   2    1.53    0.76
  -1  14  -3    1.76    0.81
  -1  14  -3    2.78    0.75
   1 -14   3    1.50    1.01
   1 -14   3    0.60    0.63
   1 -14   3    2.68    0.98
  -2  14  -3    1.47    0.61
  -2  14  -3    0.29    0.74
   2 -14   3    1.26    0.83
   2 -14   3    0.54    0.62
   2 -14   3    0.81    0.68
   2 -14   3   -0.06    0.86
  -3  14  -3    2.38    0.81
  -3  14  -3    2.61    0.65
   3 -14   3    1.70    0.68
   3 -14   3    1.99    0.52
   3 -14   3    1.47    0.66
  -4  14  -3    1.68    0.67
  -4  14  -3   -0.02    0.74
   4 -14   3    0.50    0.86
   4 -14   3    0.51    0.67
  -5  14  -3    1.30    0.72
  -5  14  -3   -0.93    0.61
   5 -14   3    2.26    0.93
   5 -14   3    0.87    0.70
  -6  14  -3    1.36    0.75
  -6  14  -3    0.47    0.72
   6 -14   3    0.09    0.73
   6 -14   3    1.31    0.89
  -7  14  -3    1.79    0.75
  -7  14  -3    1.58    0.76
   7 -14   3    0.30    0.85
   7 -14   3    1.47    0.65
   2  13  -3    1.06    0.82
  -2 -13   3    2.42    0.84
  -2 -13   3    0.61    0.69
  -2 -13   3    2.05    1.02
   1  13  -3    1.82    0.51
   1  13  -3    2.88    0.83
  -1 -13   3    1.24    0.61
  -1 -13   3    3.39    0.72
  -1 -13   3    3.06    0.90
  -1 -13   3    5.04    1.08
   0  13  -3    3.68    0.60
   0  13  -3    5.01    0.94
   0 -13   3    6.19    1.02
   0 -13   3    4.12    0.65
   0 -13   3    4.95    0.72
   0 -13   3    3.71    0.95
  -1  13  -3    1.69    0.74
  -1  13  -3    1.10    0.62
   1 -13   3    0.83    0.80
   1 -13   3   -0.74    0.49
   1 -13   3    0.79    0.81
   1 -13   3   -1.31    1.12
   1 -13   3   -0.07    0.54
  -2  13  -3    2.19    0.59
  -2  13  -3    3.02    0.79
   2 -13   3    3.45    0.66
   2 -13   3    3.88    0.84
   2 -13   3    1.28    1.23
   2 -13   3    3.48    0.59
   2 -13   3    3.36    0.75
  -3  13  -3    0.72    0.55
  -3  13  -3    0.14    0.44
   3 -13   3    0.73    0.53
   3 -13   3    1.60    0.66
   3 -13   3    1.22    0.61
   3 -13   3   -0.08    0.79
   3 -13   3    0.52    1.33
  -4  13  -3    2.84    0.76
  -4  13  -3    2.37    0.63
   4 -13   3    3.25    0.93
   4 -13   3    3.46    0.72
   4 -13   3    4.03    0.69
   4 -13   3    2.93    0.51
  -5  13  -3    0.36    0.59
  -5  13  -3    0.71    0.63
   5 -13   3    0.94    0.67
   5 -13   3   -1.90    0.72
  -6  13  -3    0.26    0.59
  -6  13  -3    0.16    0.64
   6 -13   3   -0.22    0.65
   6 -13   3   -0.41    0.74
  -7  13  -3    0.89    0.68
  -7  13  -3    0.02    0.64
   7 -13   3    0.31    0.80
   7 -13   3   -0.19    0.49
  -8  13  -3   -0.63    0.64
  -8  13  -3    0.24    0.69
   8 -13   3    1.09    0.81
   8 -13   3   -0.18    0.76
  -9  13  -3    2.75    0.76
  -9  13  -3   -0.13    0.74
   9 -13   3    1.47    0.86
   9 -13   3    2.35    0.92
   4  12  -3    0.55    0.71
  -4 -12   3   -0.12    0.74
  -4 -12   3    0.20    1.05
  -4 -12   3    1.04    0.77
   3  12  -3    0.27    0.72
  -3 -12   3   -0.62    0.66
  -3 -12   3   -0.58    0.73
  -3 -12   3   -2.17    0.95
   2  12  -3    0.81    0.75
   2  12  -3    0.33    0.42
  -2 -12   3   -1.14    0.71
  -2 -12   3    1.77    0.57
  -2 -12   3    0.69    0.63
  -2 -12   3    1.70    0.97
   1  12  -3    5.71    0.90
   1  12  -3    3.67    0.64
  -1 -12   3    2.53    0.82
  -1 -12   3    4.89    0.72
  -1 -12   3    5.30    0.69
  -1 -12   3    6.92    1.15
   0  12  -3    0.61    0.67
   0  12  -3    1.25    0.48
   0 -12   3   -0.27    0.47
   0 -12   3    0.67    0.98
   0 -12   3    0.14    0.58
   0 -12   3    0.92    0.77
   0 -12   3    0.35    0.76
  -1  12  -3    0.45    0.55
  -1  12  -3    0.08    0.61
   1 -12   3   -0.42    0.48
   1 -12   3    1.13    1.06
   1 -12   3   -0.56    0.63
   1 -12   3    0.67    0.75
   1 -12   3    1.11    0.49
  -2  12  -3    0.79    0.49
  -2  12  -3   -0.01    0.59
  -2  12  -3   -0.70    0.55
   2 -12   3    2.19    0.80
   2 -12   3   -0.50    0.70
   2 -12   3    1.14    0.45
   2 -12   3    1.05    1.02
   2 -12   3    0.25    0.53
  -3  12  -3    4.11    0.63
  -3  12  -3    4.73    0.77
  -3  12  -3    3.00    0.73
   3 -12   3    3.78    0.55
   3 -12   3    3.44    0.75
   3 -12   3    3.22    0.84
   3 -12   3    4.76    0.70
   3 -12   3    3.97    1.18
  -4  12  -3   -0.35    0.48
  -4  12  -3    0.97    0.66
  -4  12  -3   -0.23    0.56
   4 -12   3    1.12    0.38
   4 -12   3    0.73    0.53
   4 -12   3    0.18    0.74
   4 -12   3    0.58    0.57
   4 -12   3    1.76    1.13
  -5  12  -3    1.07    0.83
  -5  12  -3    2.59    0.62
  -5  12  -3    2.59    0.65
   5 -12   3    0.68    0.62
   5 -12   3    1.12    0.77
  -6  12  -3   -0.56    0.55
  -6  12  -3    0.93    0.98
  -6  12  -3   -0.26    0.53
   6 -12   3    1.13    0.77
   6 -12   3    0.29    0.64
  -7  12  -3    0.74    0.96
  -7  12  -3    0.57    0.59
  -7  12  -3   -0.44    0.53
   7 -12   3    1.60    0.62
   7 -12   3    1.09    0.70
  -8  12  -3    2.55    0.66
  -8  12  -3    1.70    1.38
  -8  12  -3    1.63    0.69
   8 -12   3    1.92    0.84
   8 -12   3    1.21    0.76
  -9  12  -3    0.04    0.69
  -9  12  -3   -0.69    0.62
  -9  12  -3    1.15    0.49
   9 -12   3    0.04    0.76
   9 -12   3    1.58    0.81
 -10  12  -3    0.42    0.66
 -10  12  -3    1.47    0.79
 -10  12  -3   -1.34    0.55
  10 -12   3    0.71    0.59
  10 -12   3   -0.31    0.78
   5  11  -3    0.98    0.79
  -5 -11   3   -0.19    1.05
  -5 -11   3   -0.68    0.71
  -5 -11   3   -0.70    0.65
  -5 -11   3    0.08    0.63
   4  11  -3   -0.39    0.68
  -4 -11   3    1.50    0.84
  -4 -11   3    2.15    0.76
  -4 -11   3   -1.79    1.00
  -4 -11   3    0.73    0.58
  -4 -11   3    2.08    1.07
   3  11  -3    1.51    0.71
   3  11  -3    2.42    0.52
  -3 -11   3   -0.02    1.15
  -3 -11   3    1.06    0.92
  -3 -11   3    0.79    0.44
  -3 -11   3    1.06    0.48
  -3 -11   3    0.01    0.67
  -3 -11   3    0.94    0.64
   2  11  -3    2.20    0.52
   2  11  -3   -0.18    0.64
   2  11  -3    0.89    0.68
  -2 -11   3    3.10    0.89
  -2 -11   3    2.05    0.74
  -2 -11   3    1.28    0.58
  -2 -11   3    2.55    0.56
  -2 -11   3    2.64    1.14
   1  11  -3    2.97    0.75
   1  11  -3    2.95    0.48
   1  11  -3    1.48    0.57
  -1 -11   3    0.69    1.11
  -1 -11   3    3.90    0.65
  -1 -11   3    3.10    0.58
  -1 -11   3    4.69    0.83
  -1 -11   3    3.31    0.86
   0  11  -3    0.44    0.57
   0  11  -3    0.37    0.39
   0  11  -3    0.37    0.27
   0  11  -3    0.73    0.55
   0 -11   3    0.52    0.68
   0 -11   3    0.49    0.46
   0 -11   3    0.78    0.48
   0 -11   3    0.34    1.05
   0 -11   3    1.57    0.69
  -1  11  -3    0.37    0.41
  -1  11  -3    0.57    0.21
  -1  11  -3    0.75    0.59
  -1  11  -3   -0.73    0.51
   1 -11   3   -0.18    0.69
   1 -11   3    0.04    0.46
   1 -11   3    0.62    0.88
   1 -11   3    1.08    0.71
   1 -11   3   -0.11    0.38
  -2  11  -3    0.26    0.41
  -2  11  -3   -0.17    0.20
  -2  11  -3   -0.44    0.47
  -2  11  -3    0.41    0.56
   2 -11   3    0.01    0.85
   2 -11   3   -0.12    0.34
   2 -11   3    0.71    0.52
   2 -11   3    1.47    0.56
   2 -11   3    0.97    0.50
  -3  11  -3    2.25    0.29
  -3  11  -3    3.71    0.57
  -3  11  -3    3.88    0.68
  -3  11  -3    1.58    0.67
   3 -11   3    3.62    0.65
   3 -11   3    2.96    0.62
   3 -11   3    2.39    1.05
   3 -11   3    3.54    0.65
   3 -11   3    3.33    0.47
  -4  11  -3    6.04    0.85
  -4  11  -3    6.56    0.80
  -4  11  -3    6.34    0.79
  -4  11  -3    7.04    0.41
   4 -11   3    6.33    0.57
   4 -11   3    6.85    0.73
   4 -11   3    5.57    0.74
   4 -11   3    6.08    0.75
   4 -11   3    6.20    1.22
  -5  11  -3    0.80    0.28
  -5  11  -3   -0.15    0.57
  -5  11  -3    1.60    0.59
  -5  11  -3    0.37    0.49
   5 -11   3    1.24    0.71
   5 -11   3    0.70    0.23
   5 -11   3    0.44    0.42
   5 -11   3    1.18    1.10
  -6  11  -3    0.79    0.55
  -6  11  -3    0.06    0.77
  -6  11  -3    0.94    0.54
  -6  11  -3    1.45    0.33
   6 -11   3    1.29    0.75
   6 -11   3    1.88    0.65
  -7  11  -3   11.28    1.07
  -7  11  -3    7.18    1.15
  -7  11  -3   11.71    0.69
  -7  11  -3   10.44    1.01
   7 -11   3   11.17    1.14
   7 -11   3   11.98    1.25
  -8  11  -3    2.53    0.70
  -8  11  -3    2.89    1.36
  -8  11  -3    2.14    0.61
  -8  11  -3    2.52    0.50
   8 -11   3    0.37    0.70
   8 -11   3    3.02    0.81
  -9  11  -3    4.31    0.73
  -9  11  -3    4.02    0.69
  -9  11  -3    3.55    0.51
  -9  11  -3    2.16    1.23
   9 -11   3    4.74    0.73
   9 -11   3    5.11    0.77
 -10  11  -3   -0.11    0.60
 -10  11  -3   -0.12    0.55
 -10  11  -3    0.07    0.70
  10 -11   3    0.99    0.58
  10 -11   3   -0.31    0.75
 -11  11  -3    0.74    0.54
 -11  11  -3    1.75    0.74
 -11  11  -3    1.13    0.78
  11 -11   3    0.25    0.75
  11 -11   3    0.34    0.82
   7  10  -3    0.15    0.57
  -7 -10   3    0.45    0.78
   6  10  -3    0.71    0.75
  -6 -10   3   -0.07    0.65
  -6 -10   3    0.48    1.03
  -6 -10   3   -0.48    0.58
  -6 -10   3    1.41    0.77
   5  10  -3   -0.69    0.40
   5  10  -3    0.15    0.49
   5  10  -3   -0.94    1.07
  -5 -10   3   -0.33    0.96
  -5 -10   3   -1.44    0.55
  -5 -10   3   -0.81    0.45
  -5 -10   3   -0.17    0.67
   4  10  -3    0.31    0.43
   4  10  -3   -0.51    0.86
   4  10  -3    0.16    0.46
  -4 -10   3   -0.29    0.58
  -4 -10   3   -0.21    0.50
  -4 -10   3   -0.08    0.92
  -4 -10   3   -0.37    0.62
  -4 -10   3    0.63    0.62
   3  10  -3    3.09    0.79
   3  10  -3    2.86    0.74
   3  10  -3    3.64    0.51
  -3 -10   3    5.84    0.70
  -3 -10   3    4.35    0.72
  -3 -10   3    4.85    0.99
  -3 -10   3    4.63    0.76
  -3 -10   3    4.40    1.00
  -3 -10   3    4.46    0.59
   2  10  -3    0.67    0.42
   2  10  -3    0.47    0.56
   2  10  -3    1.06    0.58
  -2 -10   3    0.83    0.52
  -2 -10   3    0.44    0.63
  -2 -10   3    0.39    0.76
  -2 -10   3    2.02    0.86
  -2 -10   3    0.68    0.35
   1  10  -3    5.47    0.85
   1  10  -3    4.59    0.85
   1  10  -3    5.81    0.61
   1  10  -3    4.65    0.73
  -1 -10   3    6.87    0.68
  -1 -10   3    4.26    0.77
  -1 -10   3    5.84    1.00
  -1 -10   3    5.09    0.64
  -1 -10   3    5.74    0.87
   0  10  -3    1.99    0.55
   0  10  -3    2.33    0.42
   0  10  -3    1.87    0.52
   0  10  -3    1.88    0.60
   0  10  -3    1.65    0.27
   0 -10   3    1.55    0.64
   0 -10   3    2.99    0.73
   0 -10   3    1.67    0.79
   0 -10   3    1.95    0.48
   0 -10   3    2.07    0.48
  -1  10  -3    0.88    0.48
  -1  10  -3    1.24    0.52
  -1  10  -3    0.70    0.21
  -1  10  -3    0.61    0.38
  -1  10  -3    0.45    0.53
   1 -10   3    0.03    0.44
   1 -10   3    0.49    0.43
   1 -10   3    0.43    0.76
   1 -10   3   -0.02    0.61
   1 -10   3    1.46    0.54
  -2  10  -3    0.21    0.46
  -2  10  -3   -0.19    0.46
[truncated: 955,788 more chars]
